# Supplementary material for: Meal scheduling corrects obesogenic diet induced-uncoupling of cortico-hippocampal activities supporting memory
Source: eBioMedicine. 2025 Jun 16;117:105783. doi: 10.1016/j.ebiom.2025.105783 (PMC12209983; doi:10.1016/j.ebiom.2025.105783)
Supplement: Supplementary Table [file mmc1.xlsx]

## Sheet: Figure 1
FIGURE 1A
Column1	Chisq	Df	Pr(>Chisq)	ANOVA_Type
(Intercept)	149.359516231542	1	2.3930742590493e-34	Type III		Shapiro-Wilk normality test
Sex1	1.56786542875972	1	0.21051727616312	Type III
Condition1	0.931193767047702	1	0.334552917470799	Type III
Treatment1	0.00699693673396857	1	0.933336545348426	Type III		p-value = 0.52
Time1	4.51199171745207	2	0.104769156488729	Type III
Sex:Condition1	0.557321902521202	1	0.455341305718332	Type III
Sex:Treatment1	0.697968840850549	1	0.403467035939949	Type III		Levene's Test for Homogeneity of Variance (center = median)
Condition:Treatment1	0.524025200069502	1	0.469129678642668	Type III		Df F-value P-value
Sex:Time1	1.46688678068863	2	0.480252443032757	Type III		<0.0001
Condition:Time1	0.623149253231702	2	0.73229295992079	Type III
Treatment:Time1	2.79673390141238	2	0.246999997937048	Type III
Sex:Condition:Treatment1	0.706864864517273	1	0.400486569700474	Type III
Sex:Condition:Time1	1.34582005299643	2	0.51022165680485	Type III
Sex:Treatment:Time1	1.5846155688354	2	0.452798626965533	Type III
Condition:Treatment:Time1	0.0200267187270724	2	0.990036607401868	Type III
Sex:Condition:Treatment:Time1	0.66007059574011	2	0.718898357403266	Type III
contrast	estimate	SE	df	t.ratio	p.value
Male Normal Ad W1 - Male HF Fs W12	-16.5490476190476	1.92820863260897	35	-8.5826021827606	9.77108519650827e-08
Female Normal Fs W1 - Male HF Fs W12	-15.0557142857143	1.75138246478772	35	-8.59647426442582	9.40239752722505e-08
Female Normal Ad W1 - Male Normal Fs W8	-13.87	1.61325508572186	35	-8.59752442298597	9.37506802189958e-08
Male Normal Fs W1 - Female HF Ad W12	-12.5566666666667	1.61325508572186	35	-7.78343535241246	9.27368351888447e-07
Male Normal Ad W1 - Female HF Ad W8	-12.26	1.97582589248424	35	-6.20500017063004	9.1262045803453e-05
Male HF Fs W1 - Male HF Ad W12	-18.3042857142857	1.49358398442159	35	-12.2552771757086	8.26994028813033e-12
Male HF Fs W1 - Male Normal Ad W8	-13.5514285714286	1.92820863260897	35	-7.02798874678449	8.20603354645399e-06
Female HF Ad W1 - Female Normal Ad W8	-11.36	1.61325508572186	35	-7.04166383886957	7.88570028276148e-06
Female HF Fs W1 - Male HF Ad W12	-19.8178571428572	1.75138246478772	35	-11.3155507385186	7.8501760647498e-11
Male HF Fs W1 - Male HF Ad W8	-16.9085714285714	1.49358398442159	35	-11.3208039219298	7.750367014836e-11
Male Normal Fs W1 - Female Normal Fs W12	-11.295	1.80367401836066	35	-6.26221805327435	7.71631444096421e-05
Female HF Fs W1 - Male Normal Ad W8	-15.065	2.13413587906511	35	-7.0590631776452	7.49625441320845e-06
Male Normal Fs W1 - Male HF Ad W12	-17.6228571428572	1.55457149885879	35	-11.3361509302043	7.46657180528132e-11
Female HF Ad W1 - Male Normal Ad W8	-15.56	1.97582589248424	35	-7.8751878185158	7.13896750159648e-07
Male HF Ad W1 - Male Normal Ad W12	-15.1895238095238	1.92820863260897	35	-7.87753127573728	7.09149785671492e-07
Male Normal Fs W1 - Male HF Ad W8	-16.2271428571429	1.55457149885879	35	-10.4383380687574	6.98831326140237e-10
Male Normal Ad W1 - Female HF Fs W12	-15.1183333333333	2.13413587906511	35	-7.08405377634911	6.97051478493194e-06
Female Normal Fs W1 - Male Normal Fs W12	-14.2216666666667	1.80367401836066	35	-7.88483202723769	6.94564908920725e-07
Male Normal Ad W1 - Female HF Ad W12	-14.03	1.97582589248424	35	-7.10082809085967	6.63860535177196e-06
Male Normal Fs W1 - Male Normal Ad W12	-14.0366666666667	1.97582589248424	35	-7.10420220732007	6.5737897672058e-06
Male HF Ad W1 - Female Normal Ad W8	-9.82285714285714	1.55457149885879	35	-6.31869113132984	6.53837612539787e-05
Male HF Ad W1 - Female Normal Fs W12	-12.4478571428571	1.75138246478772	35	-7.1074464847779	6.51206937773985e-06
Male HF Fs W1 - Male Normal Fs W12	-14.9230952380952	1.55457149885879	35	-9.59949108101513	6.18544460095904e-09
Female HF Ad W1 - Male Normal Fs W12	-16.9316666666667	1.61325508572186	35	-10.4953437410616	6.04527761183249e-10
Female HF Ad W1 - Male HF Fs W12	-17.7657142857143	1.55457149885878	35	-11.4280457983156	5.97045746175695e-11
Male Normal Ad W1 - Male Normal Fs W12	-15.715	1.97582589248425	35	-7.9536360262195	5.71171038576956e-07
Female HF Fs W1 - Male HF Ad W8	-18.4221428571429	1.75138246478772	35	-10.5186292700354	5.69837843578114e-10
Female Normal Ad W1 - Male HF Fs W8	-16.3588095238095	1.55457149885878	35	-10.5230345055332	5.63506352690979e-10
Male Normal Ad W1 - Male HF Fs W8	-16.9704761904762	1.92820863260897	35	-8.80116181593596	5.34395087070649e-08
Male HF Fs W1 - Male Normal Fs W8	-13.6897619047619	1.55457149885879	35	-8.80613205298796	5.27145058715206e-08
Male HF Ad W1 - Female HF Ad W12	-13.7095238095238	1.55457149885879	35	-8.81884417641002	5.09052900943274e-08
Female HF Fs W1 - Female HF Ad W8	-12.9816666666667	1.80367401836066	35	-7.19734637995482	5.01542956721224e-06
Female Normal Fs W1 - Male Normal Fs W8	-12.9883333333333	1.80367401836066	35	-7.2010425393488	4.9619241764276e-06
Female Normal Fs W1 - Male HF Fs W8	-15.4771428571429	1.75138246478772	35	-8.83710050107119	4.84166753356163e-08
Male Normal Fs W1 - Male HF Fs W12	-15.0757142857143	1.55457149885879	35	-9.69766543178068	4.77030293044578e-09
Female Normal Ad W1 - Female HF Ad W8	-11.6483333333333	1.61325508572186	35	-7.22039151553101	4.69107438638705e-06
Female Normal Ad W1 - Female HF Fs W12	-14.5066666666667	1.80367401836066	35	-8.04284284133095	4.43533855976064e-07
Female HF Ad W1 - Male Normal Fs W8	-15.6983333333333	1.61325508572186	35	-9.73084385245192	4.37053249147112e-09
Male HF Ad W1 - Male Normal Ad W8	-14.0228571428571	1.92820863260897	35	-7.2724791838959	4.03367751300454e-06
Female HF Fs W1 - Female Normal Ad W12	-11.72	1.80367401836066	35	-6.49784821464145	3.86614386070905e-05
Male Normal Fs W1 - Male Normal Ad W8	-12.87	1.97582589248424	35	-6.5137318267544	3.69024168436205e-05
Male Normal Ad W1 - Male Normal Fs W8	-14.4816666666666	1.97582589248424	35	-7.32942448105009	3.42064789449203e-06
Female Normal Ad W1 - Female HF Fs W8	-11.8316666666667	1.80367401836066	35	-6.55975888449086	3.22451317387173e-05
Male HF Fs W1 - Female Normal Ad W12	-10.2064285714286	1.55457149885879	35	-6.56542885220856	3.17137659051614e-05
Female Normal Fs W1 - Male Normal Ad W12	-14.0166666666667	2.13413587906511	35	-6.56784172187146	3.14903130052002e-05
Female HF Fs W1 - Male HF Fs W12	-17.2707142857143	1.75138246478772	35	-9.86118945059075	3.1030052971559e-09
Female HF Ad W1 - Male HF Fs W8	-18.1871428571429	1.55457149885878	35	-11.6991356592438	3.10281800253165e-11
Female HF Fs W1 - Female HF Ad W12	-14.7516666666667	1.80367401836066	35	-8.17867669906023	3.02231000115505e-07
Male HF Fs W1 - Female HF Fs W12	-14.3264285714286	1.75138246478772	35	-8.18006852270561	3.01048377893132e-07
Male HF Fs W1 - Female HF Ad W8	-11.4680952380952	1.55457149885878	35	-7.37701369574446	2.98095853945579e-06
Male HF Ad W1 - Male Normal Fs W12	-15.3945238095238	1.55457149885879	35	-9.90274414578225	2.78327039193726e-09
Male Normal Ad W1 - Male HF Ad W12	-19.0961904761905	1.92820863260897	35	-9.90359142327471	2.77711198481967e-09
Female HF Ad W1 - Female HF Fs W12	-16.335	1.80367401836066	35	-9.05651455513381	2.65889711359435e-08
Male HF Fs W1 - Female HF Fs W8	-11.6514285714286	1.75138246478772	35	-6.65270368162606	2.45591610974483e-05
Male HF Ad W1 - Male HF Fs W12	-16.2285714285714	1.49358398442159	35	-10.865523196445	2.38199127089445e-10
Male Normal Fs W1 - Male HF Fs W8	-15.4971428571429	1.55457149885879	35	-9.96875529270886	2.34276609223372e-09
Male HF Ad W1 - Male Normal Fs W8	-14.1611904761905	1.55457149885878	35	-9.1093851177551	2.30329970651866e-08
Female HF Fs W1 - Male Normal Fs W12	-16.4366666666667	1.80367401836067	35	-9.11288098589218	2.28156492587672e-08
Female HF Ad W1 - Female Normal Fs W8	-12.0475	1.80367401836066	35	-6.67942204487141	2.27111814254943e-05
Male Normal Fs W1 - Female HF Ad W8	-10.7866666666667	1.61325508572186	35	-6.68627470146183	2.22601330467365e-05
Female Normal Ad W1 - Female HF Ad W12	-13.4183333333333	1.61325508572186	35	-8.31755216648163	2.04585765772869e-07
Female Normal Ad W1 - Male HF Ad W12	-18.4845238095238	1.55457149885879	35	-11.8904301430287	1.96304084099097e-11
Male Normal Ad W1 - Male HF Ad W8	-17.7004761904762	1.92820863260897	35	-9.17975155340242	1.90367294150562e-08
Female Normal Ad W1 - Female Normal Fs W12	-12.1566666666667	1.80367401836066	35	-6.73994665494806	1.90246412385964e-05
Female Normal Fs W1 - Male HF Ad W12	-17.6028571428572	1.75138246478772	35	-10.0508355523536	1.89243842818598e-09
Female Normal Ad W1 - Male Normal Ad W12	-14.8983333333333	1.97582589248424	35	-7.54030675982355	1.86164524429433e-06
Female Normal Ad W1 - Male HF Ad W8	-17.0888095238095	1.55457149885879	35	-10.9926172815818	1.73678293968749e-10
Male Normal Fs W1 - Female HF Fs W12	-13.645	1.80367401836066	35	-7.56511423965723	1.73346998777468e-06
Female HF Ad W1 - Female Normal Ad W12	-12.215	1.61325508572186	35	-7.57164822110842	1.70121849030203e-06
Female HF Ad W1 - Female HF Fs W8	-13.66	1.80367401836066	35	-7.57343059829372	1.69252642256978e-06
Female HF Fs W1 - Male HF Fs W8	-17.6921428571429	1.75138246478772	35	-10.1018156872361	1.65818103692317e-09
Female Normal Fs W1 - Male HF Ad W8	-16.2071428571429	1.75138246478772	35	-9.25391408387046	1.55829475989577e-08
Female HF Fs W1 - Male Normal Ad W12	-16.2316666666667	2.13413587906511	35	-7.60573252429325	1.54254721729252e-06
Female HF Fs W1 - Male Normal Fs W8	-15.2033333333333	1.80367401836066	35	-8.42909149800331	1.49766067991663e-07
Female HF Fs W1 - Female Normal Fs W12	-13.49	1.97582589248424	35	-6.82752465756928	1.47269598202993e-05
Male HF Fs W1 - Female Normal Fs W12	-11.9764285714286	1.75138246478772	35	-6.83827137259834	1.42717294209227e-05
Male HF Fs W1 - Male Normal Ad W12	-14.7180952380953	1.92820863260897	35	-7.63304083862587	1.42626719945582e-06
Male HF Ad W1 - Female HF Fs W12	-14.7978571428572	1.75138246478772	35	-8.44924363488518	1.41579867274366e-07
Female HF Ad W1 - Male Normal Ad W12	-16.7266666666667	1.97582589248424	35	-8.46565819908146	1.35248183763537e-07
Male HF Ad W1 - Female Normal Ad W12	-10.6778571428571	1.55457149885879	35	-6.86868191697569	1.30587171383034e-05
Male HF Ad W1 - Female HF Ad W8	-11.9395238095238	1.55457149885879	35	-7.68026676051158	1.24567075310278e-06
Female Normal Fs W1 - Female HF Fs W12	-13.625	1.97582589248425	35	-6.89585051589187	1.206291266731e-05
Female HF Ad W1 - Male HF Ad W12	-20.3128571428572	1.55457149885879	35	-13.0665312967392	1.19204646154003e-12
Male HF Ad W1 - Male HF Fs W8	-16.65	1.49358398442159	35	-11.1476824695921	1.18429155371302e-10
Male HF Fs W1 - Female HF Ad W12	-13.2380952380952	1.55457149885878	35	-8.5155911116429	1.17697166124309e-07
Female Normal Ad W1 - Male Normal Fs W12	-15.1033333333333	1.61325508572186	35	-9.36202431159562	1.16527690829926e-08
Female Normal Ad W1 - Male HF Fs W12	-15.937380952381	1.55457149885879	35	-10.251944644605	1.12576448163537e-09
Male HF Ad W1 - Female HF Fs W8	-12.1228571428571	1.75138246478772	35	-6.92187879380563	1.11805673537191e-05
Female Normal Fs W1 - Female Normal Fs W8	-9.3375	1.19395770934394	70	-7.8206287600679	1.0479211276504e-08
Female Normal Ad W1 - Male Normal Ad W8	-13.7316666666667	1.97582589248424	35	-6.94983637925789	1.03049591302362e-05
Female Normal Fs W1 - Female HF Ad W12	-12.5366666666667	1.80367401836066	35	-6.95062774040572	1.02812045263967e-05
Female HF Ad W1 - Male HF Ad W8	-18.9171428571429	1.55457149885879	35	-12.1687184352923	1.01455510659321e-11
Female HF Ad W1 - Female Normal Fs W12	-13.985	1.80367401836066	35	-7.75361836875092	1.00982685957707e-06
Female HF Ad W1 - Female HF Fs W1	-0.495000000000014	1.80367401836066	35	-0.274439835004063	1
Male HF Ad W1 - Female Normal Ad W1	-0.29119047619047	1.55457149885879	35	-0.187312372833436	1
Male HF Ad W1 - Male Normal Ad W1	0.320476190476186	1.92820863260897	35	0.166204105228263	1
Male HF Ad W1 - Male HF Fs W1	-0.471428571428565	1.49358398442159	35	-0.315635797079823	1
Female Normal Ad W1 - Male Normal Ad W1	0.611666666666656	1.97582589248424	35	0.309575185239422	1
Female Normal Ad W1 - Male HF Fs W1	-0.180238095238095	1.55457149885878	35	-0.115940691933699	1
Female Normal Ad W1 - Female Normal Fs W1	-0.881666666666674	1.80367401836066	35	-0.488817079855711	1
Male Normal Ad W1 - Female HF Fs W1	0.721666666666671	2.13413587906511	35	0.33815403871229	1
Male Normal Ad W1 - Male HF Fs W1	-0.791904761904751	1.92820863260897	35	-0.410694542339674	1
Male HF Fs W1 - Female Normal Fs W1	-0.70142857142858	1.75138246478772	35	-0.400499939636884	1
Male HF Fs W1 - Male Normal Fs W1	-0.681428571428544	1.55457149885879	35	-0.438338520890665	1
Female Normal Fs W1 - Male Normal Fs W1	0.0200000000000353	1.80367401836066	35	0.0110884781820016	1
Female HF Ad W8 - Female HF Fs W8	-0.183333333333342	1.80367401836066	35	-0.10164438333484	1
Female HF Ad W8 - Female Normal Fs W12	-0.508333333333341	1.80367401836066	35	-0.281832153792047	1
Male HF Ad W8 - Male HF Fs W8	0.730000000000004	1.49358398442159	35	0.488757249417553	1
Female Normal Ad W8 - Female Normal Fs W8	-0.6875	1.80367401836066	35	-0.381166437505631	1
Male Normal Ad W8 - Male Normal Fs W8	-0.138333333333313	1.97582589248424	35	-0.0700129165527758	1
Male Normal Ad W8 - Female HF Ad W12	0.31333333333333	1.97582589248424	35	0.158583473637634	1
Male Normal Ad W8 - Female HF Fs W12	-0.775000000000007	2.13413587906511	35	-0.363144637416202	1
Female HF Fs W8 - Female Normal Fs W12	-0.324999999999999	1.97582589248425	35	-0.164488177443292	1
Male HF Fs W8 - Male HF Fs W12	0.421428571428568	0.902547192814973	70	0.466932449387124	1
Female Normal Fs W8 - Female Normal Ad W12	-0.167500000000003	1.80367401836066	35	-0.092866004774101	1
Male Normal Fs W8 - Female HF Ad W12	0.451666666666643	1.61325508572186	35	0.279972256504335	1
Male Normal Fs W8 - Female HF Fs W12	-0.636666666666694	1.80367401836066	35	-0.352983222126442	1
Male Normal Ad W12 - Female HF Fs W12	0.391666666666665	2.13413587906511	35	0.183524709231842	1
Male Normal Ad W12 - Male Normal Fs W12	-0.204999999999988	1.97582589248424	35	-0.103754081156532	1
Female HF Fs W12 - Male Normal Fs W12	-0.596666666666653	1.80367401836066	35	-0.330806265762455	1
Male Normal Fs W8 - Male Normal Ad W12	-1.02833333333336	1.97582589248424	35	-0.520457464012893	0.999999999979538
Female Normal Ad W1 - Male Normal Fs W1	-0.861666666666639	1.61325508572186	35	-0.534116814069166	0.999999999964458
Male HF Fs W12 - Male Normal Fs W12	0.834047619047626	1.55457149885879	35	0.53651287165621	0.99999999996093
Male Normal Ad W12 - Male HF Fs W12	-1.03904761904761	1.92820863260898	35	-0.538866801795055	0.99999999995714
Male HF Ad W1 - Female HF Fs W1	1.04214285714286	1.75138246478772	35	0.59504013434848	0.999999999657246
Female HF Ad W12 - Female HF Fs W12	-1.08833333333334	1.80367401836066	35	-0.603398021069523	0.999999999542359
Female HF Ad W1 - Male Normal Ad W1	-1.21666666666668	1.97582589248424	35	-0.615776254018488	0.999999999304049
Male HF Ad W1 - Female Normal Fs W1	-1.17285714285714	1.75138246478772	35	-0.669675051816453	0.99999999614431
Male Normal Ad W8 - Male Normal Fs W12	-1.37166666666666	1.97582589248424	35	-0.6942244617222	0.999999992048345
Female HF Ad W12 - Female Normal Fs W12	1.26166666666667	1.80367401836066	35	0.699498165313365	0.999999990749735
Male Normal Ad W1 - Female Normal Fs W1	-1.49333333333333	2.13413587906511	35	-0.69973676370949	0.999999990686528
Male Normal Ad W8 - Female Normal Fs W12	1.575	2.13413587906511	35	0.738003617974854	0.999999973248468
Female Normal Ad W1 - Female HF Fs W1	1.33333333333333	1.80367401836066	35	0.739231878798796	0.999999972359537
Male HF Ad W1 - Male Normal Fs W1	-1.15285714285711	1.55457149885879	35	-0.7415915856578	0.999999970573847
Male Normal Ad W1 - Male Normal Fs W1	-1.4733333333333	1.97582589248425	35	-0.745679737742906	0.999999967222899
Female HF Ad W12 - Male Normal Ad W12	-1.48	1.97582589248424	35	-0.749053854203302	0.999999964192467
Male HF Fs W8 - Male Normal Ad W12	1.46047619047618	1.92820863260897	35	0.757426434970409	0.999999955506405
Male HF Ad W8 - Male HF Fs W12	1.15142857142857	1.49358398442159	35	0.770916522564669	0.99999993727859
Female HF Ad W8 - Female Normal Ad W12	1.26166666666666	1.61325508572186	35	0.78206272388853	0.999999917199112
Female HF Ad W8 - Female Normal Fs W8	1.42916666666666	1.80367401836066	35	0.792364170087461	0.999999893466386
Female HF Fs W8 - Female Normal Ad W12	1.445	1.80367401836066	35	0.801142548648199	0.999999868399922
Male Normal Ad W8 - Male Normal Ad W12	-1.16666666666667	1.3786636097815	70	-0.846230116171391	0.999999852006071
Male HF Fs W8 - Male Normal Fs W12	1.25547619047619	1.55457149885879	35	0.807602732584407	0.99999984656402
Female HF Fs W8 - Female Normal Fs W8	1.6125	1.97582589248424	35	0.81611441885326	0.999999812641953
Female HF Fs W12 - Male HF Fs W12	-1.43071428571428	1.75138246478772	35	-0.816905681357094	0.999999809158121
Female Normal Ad W8 - Female Normal Ad W12	-0.855000000000003	0.974862387451627	70	-0.877046864260551	0.999999704783167
Female HF Fs W1 - Male HF Fs W1	-1.51357142857142	1.75138246478772	35	-0.864215246528049	0.999999449817493
Female HF Fs W8 - Female HF Ad W12	-1.58666666666667	1.80367401836066	35	-0.879685935770572	0.999999235609515
Male Normal Ad W8 - Female HF Fs W8	1.9	2.13413587906511	35	0.890290078826808	0.999999046851281
Male Normal Fs W8 - Female Normal Fs W12	1.71333333333331	1.80367401836066	35	0.949912964256446	0.999996917197857
Female Normal Ad W12 - Female Normal Fs W12	-1.77	1.80367401836066	35	-0.981330319105407	0.999994517204182
Female HF Ad W1 - Male HF Ad W1	-1.53714285714287	1.55457149885879	35	-0.988788780877104	0.999993739588702
Female HF Ad W12 - Male Normal Fs W12	-1.68499999999999	1.61325508572186	35	-1.04447214511401	0.999983911499181
Female HF Ad W8 - Male Normal Ad W8	-2.08333333333334	1.97582589248424	35	-1.05441139386726	0.999981115007173
Male HF Fs W8 - Female HF Fs W12	1.85214285714285	1.75138246478772	35	1.05753191800247	0.999980150239338
Female HF Fs W1 - Female Normal Fs W1	-2.215	1.97582589248425	35	-1.12105019395967	0.999947878793723
Female HF Fs W8 - Male Normal Fs W8	-2.03833333333331	1.80367401836066	35	-1.13010073471365	0.99994062428818
Female HF Ad W1 - Female Normal Ad W1	-1.82833333333334	1.61325508572186	35	-1.13331942946595	0.999937833710031
Male HF Ad W8 - Male Normal Ad W12	2.19047619047619	1.92820863260897	35	1.13601617243687	0.999935405710484
Male Normal Ad W8 - Male HF Fs W12	-2.20571428571429	1.92820863260897	35	-1.14391889363644	0.999927793320187
Female HF Fs W12 - Female Normal Fs W12	2.35	1.97582589248424	35	1.18937605228227	0.99986624963792
Male Normal Fs W8 - Male Normal Fs W12	-1.23333333333335	0.97486238745163	70	-1.26513582758832	0.999809354694754
Female HF Fs W1 - Male Normal Fs W1	-2.19499999999997	1.80367401836066	35	-1.2169604804725	0.999809302164524
Female Normal Ad W8 - Female HF Fs W8	-2.3	1.80367401836066	35	-1.27517499092793	0.999614468587362
Male HF Ad W8 - Male Normal Fs W12	1.9854761904762	1.55457149885879	35	1.27718550863292	0.999605388681574
Male Normal Ad W12 - Female Normal Fs W12	2.74166666666667	2.13413587906511	35	1.2846729646229	0.99956990369965
Female HF Ad W1 - Male HF Fs W1	-2.00857142857144	1.55457149885878	35	-1.29204184564424	0.999532284236768
Female HF Ad W8 - Female Normal Ad W8	2.11666666666666	1.61325508572186	35	1.31204710612739	0.999415288137147
Male Normal Fs W8 - Male HF Fs W12	-2.06738095238097	1.55457149885879	35	-1.32987189968338	0.999290351436833
Male Normal Ad W8 - Male HF Fs W8	-2.62714285714285	1.92820863260897	35	-1.36247852681179	0.999001146205375
Female HF Ad W8 - Male Normal Fs W8	-2.22166666666665	1.61325508572186	35	-1.37713290745496	0.998841145771978
Male HF Fs W8 - Male HF Ad W12	-2.12571428571429	1.49358398442159	35	-1.42323050319632	0.998186406661359
Female HF Fs W8 - Male Normal Ad W12	-3.06666666666667	2.13413587906511	35	-1.43695942547485	0.997939006515367
Female Normal Ad W8 - Female Normal Fs W12	-2.625	1.80367401836066	35	-1.45536276138514	0.997562947555331
Male HF Ad W8 - Female HF Fs W12	2.58214285714285	1.75138246478772	35	1.47434550080175	0.997115938348598
Male HF Ad W8 - Male HF Ad W12	-1.39571428571429	0.902547192814972	70	-1.54641695949568	0.996431989137053
Female HF Ad W1 - Female Normal Fs W1	-2.71000000000002	1.80367401836066	35	-1.50248879365857	0.996327795715289
Female Normal Fs W8 - Female Normal Fs W12	-1.9375	1.19395770934394	70	-1.62275429425773	0.993359958947076
Female HF Ad W8 - Female HF Fs W12	-2.85833333333335	1.80367401836066	35	-1.58472834017494	0.992938115811475
Male HF Fs W8 - Male Normal Fs W8	2.48880952380954	1.55457149885879	35	1.60096176061158	0.992034193438303
Female HF Ad W12 - Male HF Fs W12	-2.51904761904762	1.55457149885879	35	-1.62041284102845	0.990830035267276
Female Normal Fs W12 - Male Normal Fs W12	-2.94666666666666	1.80367401836066	35	-1.63370245214534	0.989926147116597
Female HF Ad W8 - Male Normal Ad W12	-3.25000000000001	1.97582589248424	35	-1.64488177443293	0.989111721812035
Male Normal Ad W8 - Female Normal Fs W8	3.5125	2.13413587906511	35	1.64586521151535	0.989037635128367
Female HF Ad W1 - Male Normal Fs W1	-2.68999999999998	1.61325508572186	35	-1.66743624353512	0.987308993707519
Male Normal Ad W8 - Female Normal Ad W12	3.345	1.97582589248424	35	1.69296293399327	0.984992181555067
Male HF Ad W12 - Male HF Fs W12	2.54714285714286	1.49358398442159	35	1.70538977634343	0.983750491516708
Male HF Ad W8 - Male Normal Ad W8	3.35714285714286	1.92820863260897	35	1.74106826427826	0.979737629449497
Female Normal Fs W8 - Female HF Ad W12	-3.19916666666667	1.80367401836066	35	-1.77369448919287	0.975438754921593
Female HF Ad W8 - Female HF Ad W12	-1.77000000000001	0.974862387451625	70	-1.81564087689027	0.975375682301053
Female HF Fs W8 - Male Normal Fs W12	-3.27166666666666	1.80367401836066	35	-1.81389022260255	0.969233362571094
Male HF Ad W12 - Male Normal Ad W12	3.58619047619048	1.92820863260897	35	1.85985604230916	0.960790854462739
Female HF Ad W12 - Female Normal Ad W12	3.03166666666667	1.61325508572186	35	1.87922337483916	0.956772883778979
Male HF Fs W8 - Female HF Ad W12	2.94047619047618	1.55457149885878	35	1.89150270195665	0.954077506795385
Female Normal Fs W8 - Male Normal Fs W8	-3.65083333333331	1.80367401836066	35	-2.02410928813595	0.917135248290852
Male HF Ad W8 - Male Normal Fs W8	3.21880952380955	1.55457149885879	35	2.07054453666009	0.900631018457266
Female Normal Ad W8 - Male Normal Ad W8	-4.2	1.97582589248424	35	-2.1256933700364	0.8785725340441
Female HF Ad W8 - Male Normal Fs W12	-3.455	1.61325508572186	35	-2.14163279606463	0.871704995242908
Male HF Fs W12 - Female Normal Fs W12	3.78071428571428	1.75138246478772	35	2.15870283146436	0.864109567799833
Male Normal Fs W8 - Female Normal Ad W12	3.48333333333331	1.61325508572186	35	2.1591956313435	0.863886626776823
Female Normal Fs W8 - Female HF Fs W12	-4.28750000000001	1.97582589248425	35	-2.16997864857882	0.85895732695656
Male HF Ad W12 - Male Normal Fs W12	3.38119047619049	1.55457149885879	35	2.17499837007987	0.856629465457345
Female Normal Fs W8 - Male Normal Ad W12	-4.67916666666667	2.13413587906511	35	-2.19253455816339	0.848333643471504
Female HF Fs W8 - Female HF Fs W12	-2.675	1.19395770934394	70	-2.24044786433003	0.835733302932143
Male HF Ad W12 - Female HF Fs W12	3.97785714285714	1.75138246478772	35	2.27126696928491	0.80808682355766
Female Normal Ad W12 - Male Normal Ad W12	-4.51166666666667	1.97582589248424	35	-2.28343331455894	0.801454159834664
Female Normal Ad W12 - Female HF Fs W12	-4.12	1.80367401836066	35	-2.28422650548829	0.801018115739705
Female HF Fs W8 - Male HF Fs W12	-4.10571428571428	1.75138246478772	35	-2.34427052243664	0.766793071139526
Male HF Ad W8 - Female HF Ad W12	3.67047619047619	1.55457149885879	35	2.36108547800516	0.756806607909616
Male HF Fs W8 - Female Normal Fs W12	4.20214285714285	1.75138246478772	35	2.39932906810974	0.733512880152722
Female Normal Ad W8 - Female HF Ad W12	-3.88666666666667	1.61325508572186	35	-2.40920775707802	0.727374775076378
Male Normal Ad W8 - Male HF Ad W12	-4.75285714285715	1.92820863260897	35	-2.46490813415054	0.691963296421135
Female HF Fs W8 - Male HF Fs W8	-4.52714285714285	1.75138246478772	35	-2.58489675908202	0.61243684461734
Female Normal Ad W8 - Male Normal Fs W8	-4.33833333333331	1.61325508572186	35	-2.68918001358236	0.54205471979785
Female Normal Fs W8 - Male Normal Fs W12	-4.88416666666666	1.80367401836066	35	-2.70789877602485	0.529488599494397
Female Normal Ad W8 - Male Normal Ad W12	-5.36666666666667	1.97582589248424	35	-2.71616375060206	0.523956139411407
Female Normal Ad W8 - Female HF Fs W12	-4.97500000000001	1.80367401836066	35	-2.75825894776803	0.49597321902443
Female HF Ad W8 - Male HF Fs W12	-4.28904761904762	1.55457149885879	35	-2.75899025692689	0.495490422661828
Male HF Ad W8 - Female Normal Fs W12	4.93214285714286	1.75138246478772	35	2.81614265090901	0.458202934499664
Female Normal Ad W12 - Male Normal Fs W12	-4.71666666666666	1.61325508572186	35	-2.92369551995316	0.391108975768606
Male Normal Fs W8 - Male HF Ad W12	-4.61452380952384	1.55457149885878	35	-2.96835739810705	0.364718381354651
Male HF Ad W8 - Female HF Fs W8	5.25714285714286	1.75138246478772	35	3.0017103418813	0.345651330762673
Female HF Ad W8 - Male HF Fs W8	-4.71047619047619	1.55457149885879	35	-3.03008011785509	0.3298879164225
Female HF Ad W12 - Male HF Ad W12	-5.06619047619048	1.55457149885879	35	-3.25889833945211	0.219292899275535
Female Normal Fs W8 - Male HF Fs W12	-5.71821428571429	1.75138246478772	35	-3.2649717584145	0.216770603892351
Female Normal Ad W8 - Male Normal Fs W12	-5.57166666666666	1.61325508572186	35	-3.45367990219203	0.148756681108909
Female HF Ad W8 - Male HF Ad W8	-5.4404761904762	1.55457149885879	35	-3.4996628939036	0.135074867213038
Male HF Fs W8 - Female Normal Fs W8	6.13964285714286	1.75138246478772	35	3.50559799505988	0.133386201078076
Female Normal Ad W12 - Male HF Fs W12	-5.55071428571428	1.55457149885879	35	-3.57057510046278	0.116009183602929
Male HF Ad W12 - Female Normal Fs W12	6.32785714285715	1.75138246478772	35	3.61306411939218	0.105701310739756
Female HF Fs W8 - Male HF Ad W12	-6.65285714285715	1.75138246478772	35	-3.79863181036446	0.0693328888253483
Male HF Fs W8 - Female Normal Ad W12	5.97214285714285	1.55457149885879	35	3.84166496139098	0.0626658959193332
Male HF Ad W8 - Female Normal Fs W8	6.86964285714286	1.75138246478772	35	3.92241157785915	0.0516773511892007
Female Normal Ad W8 - Male HF Fs W12	-6.40571428571429	1.55457149885879	35	-4.12056588610864	0.0316975315209599
Male HF Ad W8 - Female Normal Ad W12	6.70214285714286	1.55457149885879	35	4.31124773743949	0.0194433292131495
Female Normal Ad W8 - Male HF Fs W8	-6.82714285714286	1.55457149885879	35	-4.39165574703684	0.0157478956288363
Female HF Ad W8 - Male HF Ad W12	-6.83619047619049	1.55457149885879	35	-4.39747575535056	0.0155078992871699
Female Normal Fs W8 - Male HF Ad W12	-8.26535714285715	1.75138246478772	35	-4.71933304634231	0.00651182121413119
Female Normal Fs W1 - Female Normal Ad W8	-8.65	1.80367401836066	35	-4.79576681370721	0.00527446747342342
Male HF Ad W8 - Female Normal Ad W8	7.55714285714286	1.55457149885879	35	4.86123852308535	0.00439797385105967
Male Normal Ad W1 - Female Normal Fs W8	-10.8308333333333	2.13413587906511	35	-5.07504392741756	0.00241277024841346
Male Normal Ad W1 - Female Normal Ad W8	-10.1433333333333	1.97582589248424	35	-5.13371819446091	0.00204294059057797
Male Normal Fs W1 - Female Normal Fs W8	-9.35750000000004	1.80367401836066	35	-5.18802172939484	0.00175041143443511
Male HF Ad W12 - Female Normal Ad W12	8.09785714285715	1.55457149885879	35	5.20906059888645	0.00164846320874101
Female Normal Fs W1 - Female Normal Ad W12	-9.505	1.80367401836066	35	-5.26979925598694	0.00138570218444622
Male Normal Fs W1 - Female Normal Ad W8	-8.67000000000004	1.61325508572186	35	-5.37422759533443	0.00102675379287098
Female Normal Fs W1 - Female HF Fs W8	-10.95	1.97582589248425	35	-5.54198628616631	0.000632480873508312
Male Normal Ad W1 - Female Normal Ad W12	-10.9983333333333	1.97582589248424	35	-5.56644863050404	0.000589187078669173
Female Normal Ad W1 - Female Normal Fs W8	-10.2191666666667	1.80367401836066	35	-5.66575033106855	0.000441571181330702
Male HF Fs W1 - Female Normal Fs W8	-10.0389285714286	1.75138246478772	35	-5.7320024456482	0.00036411407376713
Female Normal Ad W8 - Male HF Ad W12	-8.95285714285715	1.55457149885879	35	-5.75905138453231	0.000336510887210539
Male Normal Ad W1 - Female HF Fs W8	-12.4433333333333	2.13413587906511	35	-5.8306190601061	0.000273092238705752
Female HF Fs W1 - Female Normal Fs W8	-11.5525	1.97582589248425	35	-5.84692206127272	0.000260394473861725
Male Normal Fs W1 - Female Normal Ad W12	-9.52500000000004	1.61325508572186	35	-5.9042119775733	0.000220252308922975
Female Normal Fs W1 - Female HF Ad W8	-10.7666666666667	1.80367401836066	35	-5.9692974213003	0.000182068023354187
Male Normal Ad W1 - Female Normal Fs W12	-12.7683333333333	2.13413587906511	35	-5.98290552095806	0.000174958829573857
Male HF Ad W1 - Female Normal Fs W8	-10.5103571428571	1.75138246478772	35	-6.00117755782776	0.000165845927958097
Male HF Fs W1 - Female Normal Ad W8	-9.35142857142858	1.55457149885878	35	-6.01543806656271	0.000159063467924159
Female Normal Fs W1 - Male Normal Ad W8	-12.85	2.13413587906511	35	-6.02117237522342	0.000156414702943808
Female HF Fs W1 - Female Normal Ad W8	-10.865	1.80367401836066	35	-6.02381577236172	0.000155208518352712
Male Normal Fs W1 - Female HF Fs W8	-10.97	1.80367401836066	35	-6.08203028281714	0.000130873511928975
Female HF Ad W1 - Female HF Ad W8	-13.4766666666667	0.974862387451625	70	-13.8241733809177	0
Female HF Ad W1 - Female HF Ad W12	-15.2466666666667	0.974862387451626	70	-15.639814257808	0
Male HF Ad W1 - Male HF Ad W8	-17.38	0.902547192814972	70	-19.2566107770976	0
Male HF Ad W1 - Male HF Ad W12	-18.7757142857143	0.902547192814973	70	-20.8030277365933	0
Female Normal Ad W1 - Female Normal Ad W8	-9.53166666666667	0.974862387451626	70	-9.77744837564537	0
Female Normal Ad W1 - Female Normal Ad W12	-10.3866666666667	0.974862387451627	70	-10.6544952399059	0
Male Normal Ad W1 - Male Normal Ad W8	-14.3433333333333	1.3786636097815	70	-10.4037948282442	0
Male Normal Ad W1 - Male Normal Ad W12	-15.51	1.3786636097815	70	-11.2500249444156	0
Female HF Fs W1 - Female HF Fs W8	-13.165	1.19395770934394	70	-11.0263536949177	0
Female HF Fs W1 - Female HF Fs W12	-15.84	1.19395770934394	70	-13.2668015592477	0
Male HF Fs W1 - Male HF Fs W8	-16.1785714285714	0.902547192814972	70	-17.9254575908787	0
Male HF Fs W1 - Male HF Fs W12	-15.7571428571429	0.902547192814971	70	-17.4585251414916	0
Female Normal Fs W1 - Female Normal Fs W12	-11.275	1.19395770934394	70	-9.44338305432564	0
Male Normal Fs W1 - Male Normal Fs W8	-13.0083333333333	0.974862387451626	70	-13.3437636950362	0
Male Normal Fs W1 - Male Normal Fs W12	-14.2416666666667	0.974862387451631	70	-14.6088995226245	0
FIGURE 1B
Column1	Chisq	Df	Pr(>Chisq)	ANOVA_Type
(Intercept)	149.359516231542	1	2.3930742590493e-34	Type III		Shapiro-Wilk normality test
Sex1	1.56786542875972	1	0.21051727616312	Type III
Condition1	0.931193767047702	1	0.334552917470799	Type III		data: residuals_model7_WT
Treatment1	0.00699693673396857	1	0.933336545348426	Type III		W = 0.97656, p-value = 0.06
Time1	4.51199171745207	2	0.104769156488729	Type III
Sex:Condition1	0.557321902521202	1	0.455341305718332	Type III
Sex:Treatment1	0.697968840850549	1	0.403467035939949	Type III		Levene's Test for Homogeneity of Variance (center = median)
Condition:Treatment1	0.524025200069502	1	0.469129678642668	Type III		Df F-value P-value
Sex:Time1	1.46688678068863	2	0.480252443032757	Type III		0.1389
Condition:Time1	0.623149253231702	2	0.73229295992079	Type III
Treatment:Time1	2.79673390141238	2	0.246999997937048	Type III
Sex:Condition:Treatment1	0.706864864517273	1	0.400486569700474	Type III
Sex:Condition:Time1	1.34582005299643	2	0.51022165680485	Type III
Sex:Treatment:Time1	1.5846155688354	2	0.452798626965533	Type III
Condition:Treatment:Time1	0.0200267187270724	2	0.990036607401868	Type III
Sex:Condition:Treatment:Time1	0.66007059574011	2	0.718898357403266	Type III
contrast	estimate	SE	df	t.ratio	p.value
Female Normal Fs W12 - Male Normal Fs W12	-1618.6207685591	445.592033066146	56	-3.63251729933607	0.0825042799338591
Female HF Ad W8 - Female Normal Fs W12	1589.7751298614	511.606636955216	56	3.10741693916016	0.269613529726141
Female HF Fs W12 - Male Normal Fs W12	-1421.65888567717	467.874532764056	56	-3.0385472730872	0.307188226147292
Male Normal Ad W12 - Female Normal Fs W12	1728.61726508427	573.917958159534	56	3.01195883576754	0.322501582911919
Female Normal Ad W12 - Female Normal Fs W12	1354.96118255337	454.463199886603	56	2.98145412629991	0.340601579688234
Female Normal Fs W1 - Male Normal Fs W12	-1153.79466263895	392.67536222276	56	-2.93829145813435	0.3671380276438
Male Normal Ad W8 - Female Normal Fs W12	1850.29251761306	662.879569318662	56	2.79129513603033	0.464478505746246
Female HF Ad W12 - Female Normal Fs W12	1252.82273911149	454.717052750387	56	2.75516990518326	0.489682615002019
Female Normal Ad W8 - Female Normal Fs W12	1378.2198743261	511.392757281254	56	2.69503205648278	0.53233429587717
Female HF Fs W1 - Male Normal Fs W12	-1147.5029058981	425.943698922925	56	-2.69402484131063	0.533053937609601
Female HF Ad W8 - Female HF Fs W12	1392.81324697947	531.126792257545	56	2.62237429420448	0.584435025182867
Female HF Ad W1 - Male Normal Fs W12	-1117.21910240085	426.051569917395	56	-2.62226261158353	0.584515173291327
Male Normal Ad W12 - Female HF Fs W12	1531.65538220234	591.384934856454	56	2.58994656766851	0.607670264666449
Female Normal Fs W8 - Male Normal Fs W12	-1238.1010825982	484.983946158073	56	-2.55287023912059	0.634072979775135
Male Normal Ad W8 - Female HF Fs W12	1653.33063473112	678.058730418876	56	2.43832954368093	0.713197533689869
Female Normal Ad W12 - Female HF Fs W12	1157.99929967144	476.330891847604	56	2.43108166925677	0.71802190486956
Female Normal Fs W1 - Female HF Ad W8	-1124.94902394124	466.243532010235	56	-2.41279277181811	0.730072523096745
Male Normal Ad W1 - Female Normal Fs W12	953.052869253493	398.907909662006	56	2.38915510615222	0.745367863692672
Female Normal Fs W1 - Male Normal Ad W12	-1263.79115916411	533.875924595559	56	-2.36720013198105	0.759268159769262
Male HF Ad W1 - Female Normal Fs W12	1033.16010758683	444.279102115026	56	2.32547536597689	0.784790786866591
Male HF Fs W8 - Female Normal Fs W12	1060.21788258682	466.024132437892	56	2.2750278554043	0.813913450044371
Female HF Fs W1 - Female HF Ad W8	-1118.65726720039	494.587834157643	56	-2.26179697506234	0.821211522397975
Female HF Fs W1 - Male Normal Ad W12	-1257.49940242326	558.800140853714	56	-2.25035627317864	0.827402834029272
Female Normal Ad W1 - Female Normal Fs W12	839.789172586823	374.16483038669	56	2.24443642049126	0.830562307479848
Male Normal Fs W8 - Female Normal Fs W12	1041.55682940727	465.775508080399	56	2.23617775374201	0.834919079509097
Female Normal Fs W8 - Male Normal Ad W12	-1348.09757912337	605.011562531696	56	-2.22821787650174	0.83906147664802
Female Normal Ad W8 - Female HF Fs W12	1181.25799144416	530.920776271645	56	2.22492327337323	0.840759578204078
Female HF Ad W12 - Female HF Fs W12	1055.86085622956	476.573096742946	56	2.21552761464223	0.845548951520229
Female HF Ad W8 - Female Normal Fs W8	1209.2554439005	546.258655835916	56	2.21370486486851	0.846468887076402
Female Normal Fs W1 - Female Normal Ad W12	-890.135076633214	402.713893745825	56	-2.21034111426766	0.848158668492543
Male HF Fs W1 - Male Normal Fs W12	-1142.25121640609	516.973165663766	56	-2.20949807895637	0.848580559752084
Female Normal Fs W1 - Male Normal Ad W8	-1385.4664116929	628.530829462524	56	-2.20429348370653	0.851170845711641
Female HF Ad W1 - Male Normal Ad W12	-1227.21559892602	558.882369551111	56	-2.19583881293609	0.855325908590375
Male HF Ad W12 - Female Normal Fs W12	1111.50981758683	518.946657282248	56	2.14185755315944	0.880284051905923
Female HF Fs W8 - Female HF Fs W12	797.727656711357	372.564794071934	71	2.14117831154313	0.883922493343467
Male Normal Ad W8 - Female Normal Fs W8	1469.77283165216	689.975718064868	56	2.13018051674969	0.885319731815157
Female HF Fs W1 - Male Normal Ad W8	-1379.17465495205	649.834669850891	56	-2.1223469890711	0.888624712085837
Female HF Ad W1 - Female HF Ad W8	-1088.37346370315	515.885159271277	71	-2.10972043708439	0.897118825903822
Female HF Ad W1 - Male Normal Ad W8	-1348.89085145481	649.905380587935	56	-2.07551882434722	0.907150724428283
Female HF Fs W8 - Female Normal Fs W12	994.689539593291	480.958933514364	56	2.06813819284965	0.909878218313927
Female HF Fs W1 - Female Normal Ad W12	-883.843319892362	435.215549781131	56	-2.03081741986665	0.922873192201763
Male HF Fs W1 - Male Normal Ad W12	-1252.24771293125	630.944384856861	56	-1.98471964088458	0.937116723544283
Female Normal Fs W8 - Female Normal Ad W12	-974.441496592472	493.147004604311	56	-1.97596555893985	0.939601048843528
Female HF Ad W1 - Female Normal Ad W12	-853.559516395118	435.32112325067	56	-1.96075832484612	0.943753187421322
Female Normal Fs W1 - Female Normal Ad W8	-913.39376840594	466.008832925382	56	-1.96003531236111	0.943945476283788
Female Normal Fs W1 - Female HF Ad W12	-787.996633191337	403.000345194334	56	-1.95532495837281	0.945186935998851
Male HF Fs W1 - Female HF Ad W8	-1113.40557770838	574.848106077613	56	-1.93686917628647	0.949864616134525
Male HF Fs W1 - Male Normal Ad W8	-1373.92296546004	712.824184146756	56	-1.92743595968845	0.952142392345421
Male Normal Fs W1 - Male Normal Fs W12	-883.685892310093	465.316459744239	71	-1.89910731461296	0.96079896648407
Male HF Ad W8 - Female Normal Fs W12	1119.70738508683	593.078632230594	56	1.88795772472119	0.960872947861227
Female Normal Ad W1 - Male Normal Fs W12	-778.831595972281	416.319757145137	56	-1.87075338752363	0.964287741736829
Female HF Fs W1 - Female Normal Ad W8	-907.102011665089	494.366591629982	56	-1.83487724903552	0.970691686681082
Female Normal Ad W8 - Female Normal Fs W8	997.700188365199	546.05834880419	56	1.8270944681096	0.971958572293283
Male HF Fs W12 - Female Normal Fs W12	804.437171218491	445.983300777026	56	1.80373832342363	0.975512228827203
Female HF Fs W1 - Female HF Ad W12	-781.704876450486	435.480622740118	56	-1.79503940159694	0.976743761291123
Male HF Ad W1 - Female HF Fs W12	836.198224704891	466.624301824602	56	1.79201602110129	0.977160455744048
Male Normal Ad W1 - Female HF Fs W12	756.090986371559	423.652969856314	56	1.78469417227972	0.978145778949175
Female HF Ad W1 - Female Normal Ad W8	-876.818208167845	494.459535752702	56	-1.77328607250559	0.979615218321604
Male HF Fs W8 - Female HF Fs W12	863.255999704891	487.373378932059	56	1.77124159221924	0.979870261815368
Female Normal Fs W8 - Female HF Ad W12	-872.303053150595	493.38095439633	56	-1.76801119982001	0.980268186795933
Male Normal Fs W1 - Female Normal Fs W12	734.934876249011	417.032408914734	56	1.7622967916608	0.98095709083829
Male Normal Fs W8 - Female HF Fs W12	844.594946525334	487.135650927661	56	1.73379826526134	0.98411731466718
Male Normal Fs W1 - Male Normal Ad W12	-993.682388835261	581.43650792008	56	-1.70901272159512	0.986515733393599
Male HF Ad W12 - Female HF Fs W12	914.547934704891	538.200661075014	56	1.69926943768176	0.987375615392061
Male HF Fs W12 - Male Normal Fs W12	-814.183597340613	481.896176020371	56	-1.68954151922176	0.988189873369869
Male HF Fs W1 - Female Normal Ad W12	-878.591630400352	524.638727254826	56	-1.67466026573674	0.98935350454872
Male Normal Fs W1 - Male Normal Ad W8	-1115.35764136405	669.399666465695	56	-1.66620585165948	0.989972277660435
Male Normal Fs W1 - Female HF Ad W8	-854.84025361239	520.02686567226	56	-1.64383863611989	0.991470226820464
Female HF Ad W1 - Female HF Ad W12	-751.421072953241	460.15593655524	71	-1.63297050686433	0.992857004566002
Female Normal Ad W1 - Male Normal Ad W12	-888.828092497448	551.4995040391	56	-1.61165710211488	0.993301124961708
Female Normal Ad W1 - Female HF Fs W12	642.827289704889	400.441804480331	56	1.60529515777982	0.993621679299509
Female Normal Ad W1 - Male Normal Ad W8	-1010.50334502624	643.567559528492	56	-1.57015892125852	0.995172639664782
Male HF Fs W1 - Female Normal Ad W8	-901.850322173079	574.65776448606	56	-1.56936941934412	0.99520350627655
Male Normal Fs W8 - Male Normal Fs W12	-577.063939151836	368.71307819515	71	-1.56507586326084	0.99584728244086
Female Normal Ad W1 - Female HF Ad W8	-749.985957274577	486.324203833194	56	-1.54215223376342	0.996171477568162
Male Normal Ad W12 - Male HF Fs W12	924.18009386578	602.53919974475	56	1.53380907708127	0.996433110543166
Male Normal Ad W8 - Male HF Fs W12	1045.85534639457	687.808830963321	56	1.52056109097899	0.996817615371729
Male Normal Ad W1 - Male Normal Fs W12	-665.567899305611	438.691623218403	56	-1.51716573574567	0.996910328624854
Male HF Ad W8 - Female HF Fs W12	922.745502204892	609.997198752318	56	1.51270449125384	0.997028672394923
Male HF Fs W1 - Female HF Ad W12	-776.453186958476	524.858640155987	56	-1.47935677828932	0.997797853149528
Male HF Ad W1 - Female Normal Fs W1	568.334001666668	391.184867729936	56	1.45285272655033	0.998281515275067
Female HF Ad W8 - Male HF Fs W12	785.337958642909	543.519103167185	56	1.44491325892062	0.998407354592936
Male Normal Ad W1 - Female Normal Fs W1	488.226763333336	338.776033030179	56	1.44114906525824	0.998464197021678
Female Normal Fs W1 - Male HF Fs W8	-595.391776666668	415.716456469122	56	-1.43220641714214	0.99859229425505
Female Normal Fs W1 - Male Normal Fs W8	-576.730723487111	415.437725889581	56	-1.38824831628411	0.999096915326075
Female Normal Fs W1 - Male HF Ad W12	-646.683711666668	474.286109083086	56	-1.36348861854055	0.999305080304052
Male HF Fs W8 - Female Normal Fs W8	679.698196625926	503.821059616929	56	1.34908651326072	0.999405779693589
Male HF Ad W1 - Female Normal Fs W8	652.640421625926	483.777933224707	56	1.34904958825971	0.999406020509964
Male Normal Fs W1 - Female Normal Ad W12	-620.02630630436	463.92174997025	56	-1.33648897975601	0.999483145252373
Male HF Ad W1 - Female HF Fs W1	562.042244925817	424.570012243276	56	1.3237916685547	0.999552038692679
Female Normal Fs W8 - Male HF Ad W12	-730.990131625926	553.139043282477	56	-1.32153052745659	0.999563421245068
Female HF Fs W1 - Male HF Fs W8	-589.100019925817	447.274263438677	56	-1.31708901691945	0.999585041502638
Female Normal Fs W8 - Male Normal Fs W8	-661.037143446369	503.591096055707	56	-1.31264660678839	0.999605717895368
Male Normal Ad W1 - Male Normal Ad W8	-897.239648359566	676.983959263328	71	-1.32534846074627	0.999610096754783
Female HF Ad W1 - Female Normal Fs W12	501.401666158253	384.96379094402	56	1.30246448614999	0.999649720557171
Male Normal Ad W1 - Male Normal Ad W12	-775.564395830778	590.72510123911	71	-1.3129023875978	0.999662721333462
Female HF Fs W12 - Male HF Fs W12	-607.475288336557	468.247181570946	56	-1.29733891039879	0.999670185133676
Male Normal Ad W1 - Female Normal Fs W8	572.533183292594	442.475636041066	56	1.29393154483077	0.999683198284459
Male Normal Ad W1 - Female HF Fs W1	481.935006592485	376.833245761349	56	1.27890787772398	0.999735323386542
Female HF Fs W1 - Male Normal Fs W8	-570.43896674626	447.015210756497	56	-1.27610638971522	0.999744154766511
Female HF Fs W1 - Male HF Ad W12	-640.391954925817	502.176669932546	56	-1.27523238985164	0.999746855994491
Male Normal Ad W1 - Female HF Ad W8	-636.722260607908	505.607981865992	56	-1.2593200333943	0.999791809797463
Female Normal Fs W1 - Female Normal Fs W12	464.826105920157	365.662742562974	71	1.27118804246267	0.999796295599206
Female HF Ad W1 - Male HF Ad W1	-531.758441428572	424.678232163116	56	-1.25214433223959	0.999809649184115
Female HF Ad W1 - Male HF Fs W8	-558.816216428572	447.376991263011	56	-1.24909467259582	0.999816809743601
Male Normal Fs W1 - Female Normal Ad W8	-643.284998077087	519.816450532313	56	-1.23752335544275	0.999841848555465
Female Normal Fs W1 - Female HF Fs W8	-529.863433673134	432.392386487121	56	-1.22542267216566	0.999864725360633
Female HF Fs W1 - Female Normal Fs W12	471.117862661009	384.844403312635	56	1.22417750811953	0.999866902831412
Male Normal Fs W1 - Female HF Fs W12	537.972993367076	440.761101462446	56	1.22055460788641	0.999873061404194
Male HF Ad W1 - Male Normal Fs W12	-585.460660972279	480.319415042968	56	-1.21889859671799	0.999875790665989
Female HF Ad W1 - Male HF Ad W12	-610.108151428572	502.268168811716	56	-1.21470598638968	0.99988246744922
Female HF Fs W8 - Male Normal Fs W12	-623.931228965813	514.435919836824	56	-1.21284538055531	0.999885326234272
Female Normal Ad W1 - Female Normal Fs W1	374.963066666666	309.258792054574	56	1.21245725683523	0.999885914676945
Female HF Ad W1 - Male Normal Fs W8	-540.155163249015	447.117998099615	56	-1.20808190577171	0.999892363790499
Male Normal Ad W8 - Female HF Fs W8	855.602978019768	710.986201769367	56	1.20340307011656	0.999898897327987
Female HF Ad W1 - Male Normal Ad W1	-451.65120309524	376.955170660872	56	-1.19815627493161	0.999905799506345
Male HF Ad W1 - Male Normal Ad W8	-817.132410026233	686.705034170635	56	-1.18993216791125	0.999915771072131
Female Normal Fs W8 - Female Normal Fs W12	380.519685960899	316.957865806624	71	1.20053712815272	0.999919019005628
Female HF Fs W8 - Female Normal Fs W8	614.169853632392	517.666556604064	56	1.18641980208534	0.999919732960757
Male HF Ad W8 - Female Normal Fs W8	739.187699125927	623.217002421746	56	1.18608397436773	0.999920102860672
Female Normal Fs W1 - Male HF Ad W8	-654.881279166669	554.422171430098	56	-1.18119605043471	0.999925316151056
Female HF Fs W8 - Male Normal Ad W12	-733.92772549098	628.867138896879	56	-1.16706324769711	0.999938714893879
Male HF Ad W1 - Male Normal Ad W12	-695.457157497446	601.278889728557	56	-1.15662992560974	0.999947173033537
Male Normal Ad W8 - Male Normal Fs W8	808.735688205791	700.804328829889	56	1.1540106916236	0.999949123905666
Female Normal Ad W1 - Female Normal Ad W12	-515.172009966547	447.843568612986	71	-1.15033919446936	0.999960275536899
Male Normal Ad W8 - Male HF Fs W8	790.074635026234	700.969596625737	56	1.12711683763379	0.999965710154161
Female Normal Ad W12 - Male HF Fs W12	550.524011334879	490.110665648285	56	1.1232647030986	0.999967634480075
Female HF Fs W1 - Male HF Ad W8	-648.589522425818	578.461786748817	56	-1.12123140591731	0.999968610287251
Male Normal Fs W1 - Female HF Ad W12	-517.887862862484	464.170430021439	56	-1.11572782186613	0.999971119352695
Male HF Fs W8 - Male Normal Fs W12	-558.402885972279	500.501060843605	56	-1.11568771708711	0.999971136949317
Male Normal Fs W8 - Male Normal Ad W12	-687.060435677003	617.332330746273	56	-1.11295067738707	0.999972315162194
Female Normal Ad W1 - Female Normal Fs W8	459.269486625924	420.30523241727	56	1.09270466128761	0.999979763687399
Male HF Fs W1 - Male HF Ad W12	-635.140265433807	581.390253778659	56	-1.09245083023977	0.999979844214144
Male HF Fs W8 - Male Normal Ad W12	-668.399382497446	617.51993868341	56	-1.08239320000341	0.999982810012487
Male HF Ad W1 - Male HF Fs W1	556.790555433807	515.841947364236	56	1.079382082591	0.999983617300693
Female HF Fs W1 - Female HF Fs W8	-523.571676932283	482.354283671885	71	-1.08545045551712	0.999985355806357
Female HF Ad W1 - Male HF Ad W8	-618.305718928573	578.541220921696	56	-1.06873235055495	0.999986203485072
Female HF Ad W1 - Female HF Fs W8	-493.287873435038	462.913788976229	56	-1.06561499178062	0.999986886760811
Male HF Fs W1 - Male Normal Fs W8	-565.18727725425	534.467789498997	56	-1.05747678037632	0.999988527709727
Female Normal Ad W8 - Male HF Fs W12	573.782703107606	543.317786135111	56	1.05607200380685	0.999988791212399
Female Normal Ad W1 - Female Normal Ad W8	-538.430701739274	505.017168474919	71	-1.06616316305693	0.999989309600396
Female Normal Ad W1 - Female HF Fs W1	368.671309925815	350.535440459909	56	1.05173762014509	0.999989569821501
Male HF Fs W1 - Male HF Fs W8	-583.848330433806	551.93966526806	71	-1.05781187179263	0.999990696638401
Female HF Ad W8 - Female HF Fs W8	595.085590268109	572.567381766516	56	1.03932848642568	0.9999915339957
Male HF Ad W1 - Female HF Ad W8	-556.615022274575	542.121602144596	56	-1.02673462941274	0.99999317624392
Male Normal Ad W8 - Male HF Ad W12	738.782700026234	737.214701754907	56	1.00212692214031	0.999995574571108
Male Normal Ad W1 - Male HF Fs W1	476.683317100474	477.322233376265	56	0.998661457122432	0.999995841683482
Male HF Fs W1 - Male HF Ad W8	-643.337832933808	648.42212955212	56	-0.992158971160001	0.999996303347325
Male HF Fs W1 - Female Normal Fs W12	476.369552153019	483.671824820642	56	0.984902422897321	0.999996762666445
Female HF Ad W8 - Male Normal Fs W8	548.218300454132	559.873856206238	56	0.979181818149029	0.999997087124763
Female Normal Ad W1 - Female HF Ad W12	-413.033566524671	426.072151541688	56	-0.969398175943115	0.999997573573846
Female HF Ad W1 - Female Normal Ad W1	-338.387506428571	350.666509087131	56	-0.964983816987467	0.999997767558172
Male HF Fs W1 - Female HF Fs W8	-518.319987440273	547.750390060716	56	-0.94627041230006	0.999998441594665
Female HF Ad W8 - Male HF Fs W8	529.557247274575	560.08071110348	56	0.945501669270547	0.999998464771064
Male HF Ad W12 - Male Normal Ad W12	-617.107447497446	658.375284895698	56	-0.937318671667953	0.999998692524052
Male HF Ad W8 - Male Normal Ad W8	-730.585132526233	791.152417292438	56	-0.923444227126948	0.999999008738619
Male HF Ad W12 - Male Normal Fs W12	-507.110950972279	550.116763056267	56	-0.921824210836511	0.999999040640671
Female HF Ad W12 - Male HF Fs W12	448.385567893003	490.346064114961	56	0.91442677061619	0.999999174610514
Male Normal Ad W1 - Female Normal Ad W12	-401.908313299878	447.699542551861	56	-0.897718838417891	0.999999416074395
Female Normal Fs W8 - Male HF Fs W12	-423.917485257592	485.343458461126	56	-0.87343813513363	0.999999652565421
Female Normal Fs W1 - Male HF Fs W12	-339.611065298334	393.119300895701	56	-0.863888047533023	0.999999718283873
Male Normal Ad W8 - Female HF Ad W12	597.469778501565	693.503771756981	56	0.861523473748217	0.999999732666819
Female HF Ad W8 - Female HF Ad W12	336.952390749906	388.192726872367	71	0.868002843496581	0.999999761494323
Male HF Ad W8 - Male Normal Ad W12	-608.909879997445	718.258064114553	56	-0.847759197452369	0.99999980372339
Male Normal Ad W1 - Female Normal Ad W8	-425.167005072605	505.391563591735	56	-0.841262568870387	0.999999830758253
Male HF Ad W8 - Male Normal Fs W12	-498.913383472278	620.536126184123	56	-0.80400376774235	0.999999929835614
Female Normal Ad W1 - Male HF Fs W1	363.419620433805	456.846051074861	56	0.795496906624795	0.999999943047452
Female HF Ad W8 - Male HF Ad W12	478.265312274575	604.828524492776	56	0.790745298720261	0.999999949376625
Female HF Fs W1 - Male HF Fs W12	-333.319308557483	426.352998455614	56	-0.781791871441907	0.999999959556585
Female HF Ad W12 - Male Normal Ad W12	-475.794525972777	609.032003033561	56	-0.781230745844005	0.999999960126091
Male Normal Fs W1 - Female Normal Fs W8	354.415190288111	458.882553802452	56	0.772344006873459	0.999999968203801
Female Normal Fs W1 - Male Normal Fs W1	-270.108770328853	359.941259443786	56	-0.750424585239963	0.999999982072512
Female HF Ad W12 - Male Normal Fs W12	-365.79802944761	489.990222303551	56	-0.746541487558493	0.999999983839197
Female HF Ad W1 - Female HF Fs W12	304.439783276319	410.550166015256	56	0.741541006379732	0.999999985874658
Male Normal Ad W8 - Female Normal Ad W12	495.331335059688	693.337351821123	56	0.714416054116583	0.999999993332857
Male Normal Fs W1 - Male HF Ad W12	-376.574941337815	527.249678187393	56	-0.714225075741011	0.999999993368845
Female Normal Fs W1 - Female HF Fs W12	267.864223038223	375.799732148458	56	0.712784496962878	0.999999993634524
Female HF Ad W1 - Male HF Fs W12	-303.035505060238	426.460765919945	56	-0.710582377740052	0.999999994021379
Female HF Ad W8 - Male HF Ad W8	470.067744774574	669.517867531705	56	0.702098879761882	0.99999999531502
Female HF Fs W8 - Female Normal Ad W12	-360.27164296008	522.138732270944	56	-0.689992181566662	0.999999996712987
Male Normal Fs W1 - Male HF Fs W8	-325.283006337814	475.252650764599	56	-0.684442276785811	0.999999997213045
Male HF Fs W8 - Male HF Fs W12	255.780711368334	368.729281531249	71	0.693681582070549	0.999999997267691
Female Normal Ad W8 - Female HF Fs W8	383.530334732806	572.376281729126	56	0.670066784693063	0.999999998196518
Male Normal Ad W1 - Female HF Ad W12	-299.769869858001	447.957228328748	56	-0.669193063311852	0.999999998244251
Female HF Fs W1 - Male Normal Fs W1	-263.817013588002	395.969449333338	56	-0.666255980182738	0.999999998396132
Male HF Ad W1 - Female Normal Ad W12	-321.801074966545	488.560416516082	56	-0.658672016986772	0.999999998733156
Male HF Ad W1 - Male Normal Fs W1	298.225231337815	453.94989879988	56	0.656956267919083	0.999999998799557
Female Normal Ad W8 - Male Normal Ad W8	-472.072643286961	731.916959483029	56	-0.644981151441549	0.999999999179454
Male Normal Fs W1 - Male HF Ad W8	-384.772508837816	600.357272007929	56	-0.640905885175543	0.999999999280506
Male HF Ad W1 - Female Normal Ad W8	-345.059766739272	541.919765957029	56	-0.636735894159346	0.999999999371701
Male Normal Fs W1 - Male Normal Fs W8	-306.621953158258	482.904092644365	71	-0.634954140643553	0.999999999563064
Female HF Fs W1 - Female HF Fs W12	274.155979779074	435.137175472999	71	0.630044949574955	0.999999999628577
Male Normal Fs W8 - Female Normal Ad W12	-313.404353146102	508.187154439962	56	-0.616710498106714	0.999999999677233
Female Normal Ad W12 - Male Normal Ad W12	-373.656082530901	608.8424941709	56	-0.613715511168011	0.999999999708477
Female Normal Ad W8 - Male Normal Fs W8	336.663044918829	559.678422030311	56	0.601529434880726	0.999999999808551
Male HF Fs W1 - Male HF Fs W12	-328.067619065473	539.090222350519	71	-0.608557910093501	0.999999999820825
Female HF Ad W1 - Male Normal Fs W1	-233.533210090758	396.08548368033	56	-0.589603052151328	0.999999999874423
Male HF Fs W8 - Female Normal Ad W12	-294.743299966546	508.41503914098	56	-0.579729703638479	0.9999999999121
Female Normal Ad W8 - Male HF Fs W8	318.001991739273	559.88534913255	56	0.567976983559159	0.999999999943096
Male HF Ad W12 - Male HF Fs W12	307.072646368334	550.433735916917	56	0.557873957083698	0.999999999961144
Male HF Fs W1 - Female HF Fs W12	279.407669271084	504.274481411159	56	0.554078541688629	0.999999999966419
Female Normal Ad W1 - Male HF Ad W12	-271.720645000002	494.039991662399	56	-0.54999726658906	0.999999999971311
Female Normal Ad W12 - Male Normal Fs W12	-263.659586005733	489.75465280307	56	-0.5383503443953	0.999999999981903
Female Normal Ad W8 - Male Normal Ad W12	-350.397390758174	652.437686569987	56	-0.537058784265349	0.999999999982809
Male Normal Ad W1 - Male Normal Fs W1	218.117993004482	409.651205826616	56	0.532448067775981	0.999999999985706
Male Normal Fs W1 - Female HF Fs W8	-259.754663344281	489.906200993174	56	-0.530213054698404	0.999999999986966
Male HF Fs W1 - Male Normal Fs W1	-258.565324095992	492.569816543422	56	-0.52493132021458	0.999999999989531
Male HF Ad W8 - Male HF Fs W12	315.270213868335	620.81714581634	56	0.507831035262036	0.999999999994946
Female Normal Ad W1 - Male HF Fs W8	-220.428710000002	438.119130228131	56	-0.503125051593212	0.999999999995882
Female HF Ad W1 - Female HF Fs W1	30.2838034972445	362.039908101459	56	0.0836476941341994	1
Female HF Ad W1 - Male HF Fs W1	25.0321140052344	465.731805251031	56	0.0537479161246932	1
Female HF Ad W1 - Female Normal Fs W1	36.5755602380957	322.240283798821	56	0.113503997100904	1
Female HF Ad W1 - Female Normal Fs W8	120.881980197354	429.946843734229	56	0.281155640421626	1
Male HF Ad W1 - Female Normal Ad W1	193.370935000002	414.9142090041	56	0.466050404646641	1
Male HF Ad W1 - Male Normal Ad W1	80.1072383333325	437.357978006699	56	0.183161717315479	1
Male HF Ad W1 - Male HF Ad W8	-86.5472775000007	649.150645488689	71	-0.133323871895478	1
Male HF Ad W1 - Female HF Fs W8	38.4705679935342	513.299109937346	56	0.0749476616046148	1
Male HF Ad W1 - Male HF Fs W8	-27.0577749999996	499.332527029521	56	-0.0541878879010018	1
Male HF Ad W1 - Male Normal Fs W8	-8.39672182044283	499.100495354143	56	-0.0168237096508687	1
Male HF Ad W1 - Female HF Ad W12	-219.662631524669	488.796561564416	56	-0.449394796930707	1
Male HF Ad W1 - Male HF Ad W12	-78.3497099999997	583.073303212019	71	-0.134373687782289	1
Male HF Ad W1 - Male HF Fs W12	228.722936368334	480.682416057804	56	0.4758296303912	1
Female Normal Ad W1 - Male Normal Ad W1	-113.263696666669	365.919937483975	56	-0.309531362093736	1
Female Normal Ad W1 - Male Normal Fs W1	104.854296337813	385.598120252926	56	0.271926367973567	1
Female Normal Ad W1 - Male HF Ad W8	-279.918212500003	571.412411718433	56	-0.489870725170622	1
Female Normal Ad W1 - Female HF Fs W8	-154.900367006468	453.972880230348	56	-0.341210617973194	1
Female Normal Ad W1 - Male Normal Fs W8	-201.767656820445	437.854661029111	56	-0.460809658497686	1
Female Normal Ad W1 - Male HF Fs W12	35.3520013683321	416.738508934962	56	0.0848301767424359	1
Male Normal Ad W1 - Male HF Ad W8	-166.654515833333	587.911850840318	56	-0.283468543107491	1
Male Normal Ad W1 - Female HF Fs W8	-41.6366703397983	474.573046092221	56	-0.0877350087255214	1
Male Normal Ad W1 - Male HF Fs W8	-107.165013333332	459.430704638322	56	-0.233256097712703	1
Male Normal Ad W1 - Male Normal Fs W8	-88.5039601537753	459.178510252307	56	-0.192744124948584	1
Male Normal Ad W1 - Male HF Ad W12	-158.456948333332	513.033832660571	56	-0.308862570547407	1
Male Normal Ad W1 - Male HF Fs W12	148.615698035002	439.089039856321	56	0.338463693112521	1
Female HF Fs W1 - Male HF Fs W1	-5.25168949201009	465.633126877214	56	-0.0112785993712061	1
Female HF Fs W1 - Female Normal Fs W1	6.29175674085121	322.097648122136	56	0.0195336935166488	1
Female HF Fs W1 - Female Normal Fs W8	90.5981767001093	429.839950283932	56	0.210771885303505	1
Male HF Fs W1 - Female Normal Fs W1	11.5434462328613	435.407986020104	56	0.0265117926255223	1
Male HF Fs W1 - Female Normal Fs W8	95.8498661921194	520.18804506098	56	0.184260032698143	1
Female Normal Fs W1 - Female Normal Fs W8	84.3064199592581	412.344791369571	71	0.204456129248634	1
Male Normal Fs W1 - Male HF Fs W12	-69.5022949694808	455.617926135769	56	-0.152545128237052	1
Female HF Ad W8 - Female Normal Ad W8	211.555255535303	598.359810762232	56	0.353558597569929	1
Female HF Ad W8 - Male Normal Ad W8	-260.517387751658	732.066413896844	56	-0.355865783221641	1
Female HF Ad W8 - Female Normal Ad W12	234.81394730803	550.498602166127	56	0.426547763035316	1
Female HF Ad W8 - Male Normal Ad W12	-138.842135222871	652.605342939895	56	-0.212750534032416	1
Female HF Ad W8 - Male Normal Fs W12	-28.8456386977036	543.198095419812	56	-0.0531033502159284	1
Male HF Ad W8 - Female Normal Ad W8	-258.512489239272	669.354447335116	56	-0.386211655526427	1
Male HF Ad W8 - Female HF Fs W8	125.017845493535	646.401051743304	56	0.193406005693168	1
Male HF Ad W8 - Male HF Fs W8	59.4895025000011	635.367071842778	56	0.0936301315198183	1
Male HF Ad W8 - Male Normal Fs W8	78.1505556795579	635.184735250405	56	0.123035947406307	1
Male HF Ad W8 - Female HF Ad W12	-133.115354024668	627.120739594517	56	-0.212264314700767	1
Male HF Ad W8 - Male HF Ad W12	8.19756750000101	475.43738819959	71	0.0172421599635737	1
Male HF Ad W8 - Female Normal Ad W12	-235.253797466545	626.936698573904	56	-0.375243302875198	1
Female Normal Ad W8 - Female HF Ad W12	125.397135214603	550.509500572684	56	0.227783780450937	1
Female Normal Ad W8 - Male HF Ad W12	266.710056739273	604.647620737241	56	0.441099985499117	1
Female Normal Ad W8 - Female Normal Ad W12	23.2586917727269	388.192520593886	71	0.0599153526635291	1
Female Normal Ad W8 - Male Normal Fs W12	-240.400894233006	542.996659373526	56	-0.44272996911319	1
Male Normal Ad W8 - Male Normal Ad W12	121.675252528787	548.986446750803	71	0.221636168340634	1
Male Normal Ad W8 - Male Normal Fs W12	231.671749053955	687.555192919943	56	0.336950038978078	1
Female HF Fs W8 - Male HF Fs W8	-65.5283429935338	532.231667322443	56	-0.123119962634306	1
Female HF Fs W8 - Male Normal Fs W8	-46.867289813977	532.013984415719	56	-0.0880940937397514	1
Female HF Fs W8 - Female HF Ad W12	-258.133199518203	522.359697668509	56	-0.494167526075136	1
Female HF Fs W8 - Male HF Ad W12	-116.820277993534	579.135294029605	56	-0.201715003726853	1
Female HF Fs W8 - Male HF Fs W12	190.2523683748	514.774863662077	56	0.36958364093646	1
Male HF Fs W8 - Male Normal Fs W8	18.6610531795568	518.551709958715	56	0.0359868703953218	1
Male HF Fs W8 - Female HF Ad W12	-192.604856524669	508.641966451405	56	-0.378664894421508	1
Male HF Fs W8 - Male HF Ad W12	-51.2919350000001	566.793335421273	56	-0.0904949507952083	1
Female Normal Fs W8 - Female HF Fs W12	183.557803078965	471.424359380308	56	0.389368515704733	1
Male Normal Fs W8 - Female HF Ad W12	-211.265909704226	508.414183465229	56	-0.415538977029099	1
Male Normal Fs W8 - Male HF Ad W12	-69.9529881795569	566.588931228835	56	-0.123463386458752	1
Male Normal Fs W8 - Male HF Fs W12	237.119658188777	500.618106403063	56	0.473653779509654	1
Female HF Ad W12 - Male HF Ad W12	141.312921524669	557.533668154204	56	0.253460785592565	1
Female HF Ad W12 - Female Normal Ad W12	-102.138443441876	498.071237949184	56	-0.205067941410215	1
Male HF Ad W12 - Female Normal Ad W12	-243.451364966546	557.326648487809	56	-0.436819889425888	1
Male Normal Ad W12 - Male Normal Fs W12	109.996496525167	602.249651381464	56	0.182642690241253	1
Female HF Fs W12 - Female Normal Fs W12	196.961882881934	430.794334361653	56	0.457206298160329	1
FIGURE 1C
Column1	Chisq	Df	Pr(>Chisq)	ANOVA_Type
(Intercept)	40.503399056619	1	1.962743011843e-10	Type III		Shapiro-Wilk normality test
Sex1	0.236038731920916	1	0.62708190583883	Type III
Condition1	0.130062127475812	1	0.718367631723029	Type III		data: residuals_model8_WT
Treatment1	0.010196389152644	1	0.91956858208443	Type III		p-value = 1.834e-07
Time1	0.199899542741227	2	0.904882867920718	Type III
Sex:Condition1	0.450016129627372	1	0.502327294757829	Type III
Sex:Treatment1	0.0182854233626619	1	0.892435084369553	Type III		Levene's Test for Homogeneity of Variance (center = median)
Condition:Treatment1	0.0189211783895587	1	0.89059269568154	Type III		Df F-value P-value
Sex:Time1	1.64618290503659	2	0.439072183411424	Type III		0.1
Condition:Time1	1.16158389188083	2	0.559455132858688	Type III
Treatment:Time1	0.365095696931204	2	0.833144778275318	Type III
Sex:Condition:Treatment1	0.0398131982657931	1	0.841846262889684	Type III
Sex:Condition:Time1	2.35250255419064	2	0.308432803229401	Type III
Sex:Treatment:Time1	0.469900950557884	2	0.790610003399072	Type III
Condition:Treatment:Time1	0.648700271780902	2	0.722997050840517	Type III
Sex:Condition:Treatment:Time1	1.08818736964445	2	0.580367540963864	Type III
contrast	estimate	SE	df	t.ratio	p.value
Female Normal Fs W1 - Female Normal Fs W12	-5.98130743680679	2.74709680521334	75	-2.17731949797171	0.868237926316994
Female Normal Ad W1 - Female Normal Fs W12	-7.13634071639013	3.42368067462741	58	-2.08440605143958	0.904314031450676
Female Normal Ad W1 - Female Normal Ad W8	-7.20885435953577	3.77753987681386	75	-1.90834632978541	0.959314194117129
Male HF Fs W1 - Female Normal Fs W12	-8.88606323014038	4.84911833740909	58	-1.8325111106462	0.97137867878323
Female Normal Fs W8 - Female Normal Fs W12	-5.02342527718878	2.82930901816868	75	-1.7754954460366	0.981099139074416
Male HF Ad W1 - Male HF Ad W8	-9.23808739744162	5.29435646721515	75	-1.7448933509951	0.984484134650232
Female Normal Ad W1 - Male HF Ad W12	-7.05925657431518	4.09746512398635	58	-1.72283506038664	0.985407219651589
Male HF Ad W1 - Female Normal Fs W12	-8.28307269008172	4.91097864657794	58	-1.68664400441927	0.988584049491363
Male HF Ad W1 - Male HF Ad W12	-8.20598854800676	4.93858117539937	75	-1.66160851802606	0.991318184512191
Male HF Fs W1 - Male HF Ad W12	-8.80897908806543	5.34617430792005	58	-1.64771640068215	0.991354740601974
Female Normal Ad W1 - Male HF Ad W8	-8.09135542375003	4.95666807160145	58	-1.63241825090293	0.992281242746927
Male HF Fs W1 - Male HF Ad W8	-9.84107793750028	6.03000146437902	58	-1.63201916212366	0.992304279372285
Male HF Fs W1 - Female Normal Ad W8	-8.95857687328602	5.52534177648837	58	-1.6213615800939	0.99289896461431
Male Normal Ad W1 - Female Normal Fs W12	-5.32435760097347	3.29602562212508	58	-1.61538720003658	0.993215479206719
Male Normal Fs W1 - Female Normal Fs W12	-7.08851508514024	4.40928900196238	58	-1.60763222414894	0.993608933795638
Female HF Ad W1 - Female Normal Fs W12	-5.66948485335434	3.58112842698119	58	-1.58315597135219	0.99472935618832
Female Normal Fs W1 - Male HF Ad W12	-5.90422329473184	3.77038553226962	58	-1.56594683599312	0.995415237721594
Male HF Fs W8 - Female Normal Fs W12	-5.7211198390687	3.69174208721791	58	-1.54970734788793	0.995992553386276
Female Normal Ad W1 - Female Normal Ad W12	-5.25056483519564	3.36449272340127	75	-1.56058142098988	0.996091234531601
Female HF Fs W1 - Female Normal Fs W12	-5.25959255201781	3.4140571074509	58	-1.54056958817097	0.996289712454015
Female Normal Fs W1 - Female Normal Ad W8	-6.05382107995243	4.02040160659247	58	-1.50577521161708	0.997257617767465
Male HF Ad W1 - Female Normal Ad W8	-8.35558633322736	5.57971006092207	58	-1.49749471603307	0.9974534002722
Female Normal Fs W1 - Male HF Ad W8	-6.93632214416669	4.68989818564293	58	-1.47899205262082	0.997848398447651
Male HF Fs W12 - Female Normal Fs W12	-4.41129179764013	3.03304174957689	58	-1.45441182873777	0.998291447722841
Male Normal Fs W1 - Male HF Ad W12	-7.01143094306528	4.9507030392959	58	-1.4162495482788	0.99882408140814
Male Normal Fs W1 - Male HF Ad W8	-8.04352979250013	5.68232333760078	58	-1.41553539188362	0.998832491944884
Male Normal Fs W1 - Female Normal Ad W8	-7.16102872828588	5.1436643163835	58	-1.39220374577647	0.999080126308943
Male HF Fs W1 - Female Normal Ad W12	-7.00028734894589	5.05120018021471	58	-1.3858661504578	0.999138942083657
Female Normal Ad W1 - Female HF Fs W12	-4.79684779376417	3.49535364713346	58	-1.37234977573673	0.999253557152612
Female HF Ad W12 - Female Normal Fs W12	-4.51198464881658	3.33215777376638	58	-1.35407293266208	0.999387269513023
Female HF Fs W8 - Female Normal Fs W12	-4.55997405764012	3.38961511927515	58	-1.34527782570643	0.999443780147246
Female Normal Fs W12 - Male Normal Fs W12	4.78851016268539	3.5765787377588	58	1.33885215838587	0.999482126970536
Male HF Fs W1 - Female HF Fs W12	-6.54657030751442	4.89998534762188	58	-1.33603875176723	0.999498173058148
Female HF Ad W1 - Male HF Ad W12	-5.59240071127939	4.22990684188199	58	-1.32210966348167	0.999571356984656
Male Normal Ad W1 - Male HF Ad W12	-5.24727345889851	3.99141779098259	58	-1.31463899137624	0.999606597830486
Female HF Ad W1 - Male HF Ad W8	-6.62449956071424	5.0667000918496	58	-1.30745839316019	0.999638038422957
Male HF Fs W8 - Male HF Ad W12	-5.64403569699375	4.32395544831388	58	-1.30529459992347	0.999647067538142
Male HF Ad W8 - Male HF Fs W8	6.6761345464286	5.14547652300076	58	1.29747643713573	0.999678057083679
Male Normal Ad W1 - Male HF Ad W8	-6.27937230833337	4.86936894391061	58	-1.28956593362802	0.999706940732899
Female HF Ad W1 - Female Normal Ad W8	-5.74199849649998	4.45420407113811	58	-1.28911886496319	0.999708502394409
Male Normal Ad W1 - Female Normal Ad W8	-5.39687124411911	4.2283847978295	58	-1.2763434507875	0.999750127883034
Female Normal Ad W8 - Male HF Fs W8	5.79363348221434	4.54361230029	58	1.27511616293594	0.999753834585455
Female HF Fs W1 - Male HF Ad W12	-5.18250840994285	4.08942746767848	58	-1.26729437088779	0.999776333670245
Female HF Fs W1 - Male HF Ad W8	-6.2146072593777	4.95002575176656	58	-1.25546968258899	0.999806887117168
Male HF Ad W1 - Female Normal Ad W12	-6.39729680888723	5.11061501950093	58	-1.25176652603975	0.999815660335762
Female HF Fs W1 - Female Normal Ad W8	-5.33210619516344	4.32102291474444	58	-1.23399164974778	0.999853025647189
Female Normal Fs W1 - Female Normal Ad W12	-4.0955315556123	3.33898945668968	58	-1.22657816346407	0.999866497813933
Female Normal Fs W8 - Male HF Ad W12	-4.94634113511382	4.05135967049182	58	-1.22090891389886	0.999876044066111
Male HF Ad W8 - Female Normal Fs W8	5.97843998454867	4.91862309080869	58	1.21547023916519	0.999884623599416
Male HF Ad W1 - Female HF Fs W12	-5.94357976745576	4.96121144720283	58	-1.19800976650709	0.999908693772319
Male HF Fs W1 - Male Normal Ad W12	-6.03618741073079	5.04914409931148	58	-1.19548725328594	0.999911770450103
Female Normal Ad W8 - Female Normal Fs W8	5.09593892033442	4.28501309169889	58	1.18924698974817	0.999918985740379
Female Normal Fs W1 - Female HF Fs W12	-3.64181451418083	3.10549251137283	58	-1.1727011096771	0.999935622272268
Female Normal Ad W1 - Male Normal Ad W12	-4.28646489698054	3.70155330195743	58	-1.15801787717437	0.999947738175333
Male HF Ad W12 - Male HF Fs W12	4.33420765556518	3.77716472173821	58	1.14747647372144	0.999955124255891
Male HF Ad W8 - Male HF Fs W12	5.36630650500003	4.69534996191897	58	1.14289809034955	0.999958027667836
Male HF Ad W8 - Male Normal Fs W12	5.74352487004529	5.06348540805681	58	1.13430264080675	0.999963024265208
Male HF Fs W1 - Male Normal Ad W8	-6.24149448558023	5.51884031914391	58	-1.13094311932338	0.999964826200368
Male Normal Fs W1 - Female Normal Ad W12	-5.20273920394575	4.63060515626526	58	-1.12355491957814	0.999968512566766
Male HF Ad W8 - Female HF Fs W8	5.51498876500001	4.93319973921943	58	1.1179334015518	0.999971079002737
Male HF Ad W8 - Female HF Ad W12	5.46699935617648	4.89389869526207	58	1.11710513367783	0.999971440674974
Male HF Ad W12 - Male Normal Fs W12	4.71142602061043	4.22605567259301	58	1.11485185847531	0.999972403940851
Female Normal Ad W8 - Male HF Fs W12	4.48380544078577	4.02675990735566	58	1.11350205722353	0.999972966770118
Female HF Ad W12 - Male HF Ad W12	-4.43490050674162	4.0213065674901	58	-1.10285063630691	0.999977055835449
Female HF Fs W8 - Male HF Ad W12	-4.48288991556516	4.06904432726973	58	-1.10170584417622	0.999977460076345
Female Normal Ad W8 - Male Normal Fs W12	4.86102380583103	4.45054699606675	58	1.09223064268887	0.999980565657399
Female Normal Ad W8 - Female HF Ad W12	4.58449829196222	4.25660998049883	58	1.0770303863792	0.999984743929277
Female Normal Ad W8 - Female HF Fs W8	4.63248770078576	4.30173729481813	58	1.07688763476237	0.999984778954573
Male Normal Fs W1 - Female HF Fs W12	-4.74902216251428	4.46516934276163	58	-1.063570448949	0.999987742173417
Male HF Ad W1 - Male Normal Ad W12	-5.43319687067213	5.10858285168786	58	-1.06354287057849	0.999987747721356
Female Normal Ad W1 - Male Normal Ad W8	-4.49177197182998	4.32032859627929	58	-1.03968294812074	0.999991774891485
Female HF Ad W8 - Female Normal Fs W12	-3.99386810390685	3.88721880523076	58	-1.02743588771812	0.999993332785081
Male HF Ad W1 - Male Normal Ad W8	-5.63850394552157	5.57327202683988	58	-1.01170442037775	0.999994937344856
Female HF Ad W1 - Female Normal Ad W12	-3.78370897215985	3.85034484441807	58	-0.982693531371659	0.999997004390878
Male Normal Fs W8 - Female Normal Fs W12	-3.80745296264008	3.90301952016949	58	-0.975514711869733	0.999997378418314
Male HF Fs W8 - Female Normal Ad W12	-3.83534395787421	3.95343322302781	58	-0.970129945672093	0.999997630219174
Male Normal Ad W1 - Female Normal Ad W12	-3.43858171977898	3.58670594168369	58	-0.958701877345659	0.999998092537598
Male HF Fs W1 - Male HF Fs W12	-4.47477143250025	4.68667603427287	75	-0.954785737221221	0.999998621151275
Female Normal Fs W1 - Male Normal Ad W12	-3.1314316173972	3.33587821523742	58	-0.938712811245219	0.999998706836698
Female HF Ad W8 - Male HF Ad W8	-4.94888281126675	5.28747946094883	58	-0.935962559820266	0.999998775308753
Female HF Fs W1 - Female HF Fs W12	-2.92009962939185	3.14087371697083	75	-0.929709339670011	0.99999916217499
Male HF Fs W1 - Male Normal Fs W8	-5.0786102675003	5.54480040969961	58	-0.915923007547071	0.999999181808055
Male Normal Fs W1 - Male Normal Ad W12	-4.23863926573065	4.62836223606592	58	-0.915796787187829	0.999999183916115
Female HF Fs W1 - Female Normal Ad W12	-3.37381667082332	3.69546486160267	58	-0.912961372161484	0.99999922996761
Female HF Ad W1 - Female HF Fs W12	-3.32999193072838	3.64971075117532	58	-0.912398860555188	0.99999923881284
Male Normal Ad W12 - Female Normal Fs W12	-2.84987581940959	3.15952621875983	58	-0.901994673279913	0.999999386377788
Male HF Fs W8 - Female HF Fs W12	-3.38162691644274	3.75830645307803	58	-0.899774129295181	0.999999414224283
Male HF Ad W8 - Male Normal Fs W8	4.76246766999998	5.29910656479372	58	0.898730307037214	0.999999426905585
Male Normal Ad W1 - Female HF Fs W12	-2.98486467834751	3.37041431554297	58	-0.885607643126406	0.999999566079691
Male HF Fs W1 - Female HF Ad W8	-4.89219512623353	5.53368956920433	58	-0.884074732608638	0.999999580109785
Female HF Ad W8 - Male HF Ad W12	-3.9167839618319	4.49200413181098	58	-0.871945761156907	0.999999677164355
Male Normal Fs W1 - Male Normal Ad W8	-4.44394634058008	5.13667979543574	58	-0.865139840822628	0.999999722047579
Female HF Ad W8 - Female Normal Ad W8	-4.06638174705249	4.70382005784131	58	-0.864484971161641	0.999999726045571
Female Normal Fs W8 - Female Normal Ad W12	-3.13764939599429	3.65329422708114	58	-0.85885483100034	0.999999758279159
Male HF Fs W1 - Female HF Ad W12	-4.3740785813238	5.15892679128643	58	-0.847865991956262	0.999999811286385
Male HF Fs W1 - Female HF Fs W8	-4.32608917250027	5.19622371202393	58	-0.832544827215542	0.999999867341201
Female Normal Fs W1 - Male Normal Ad W8	-3.33673869224664	4.0114618033196	58	-0.831801187658173	0.999999869620039
Male Normal Fs W8 - Male HF Ad W12	-3.73036882056513	4.50568446024478	58	-0.827925003066563	0.999999880919608
Female Normal Ad W8 - Male Normal Fs W8	3.87996660578572	4.71688609907368	58	0.822569492731165	0.999999895036439
Female HF Fs W12 - Female Normal Fs W12	-2.33949292262596	2.91523690260808	58	-0.802505251128291	0.999999935218718
Male HF Ad W1 - Male Normal Fs W8	-4.47561972744164	5.59897974637814	58	-0.799363443015992	0.999999940020085
Male HF Ad W8 - Male Normal Ad W12	3.80489052676949	4.77803044540811	58	0.796330322764299	0.99999994433844
Female Normal Fs W8 - Female HF Fs W12	-2.68393235456282	3.44119047074298	58	-0.779942981180968	0.999999963068219
Male HF Fs W1 - Male Normal Fs W12	-4.09755306745499	5.32007196154051	58	-0.770206323725833	0.999999971210589
Male HF Ad W1 - Male HF Fs W12	-3.87178089244159	5.03133730534982	58	-0.76953315936992	0.999999971706333
Male HF Ad W1 - Female HF Ad W8	-4.28920458617487	5.58797663428079	58	-0.767577401784701	0.999999973101718
Female Normal Ad W1 - Male Normal Fs W8	-3.32888775375005	4.35344143121569	58	-0.764656607042136	0.999999975066263
Female Normal Ad W1 - Male HF Fs W12	-2.72504891875	3.5941943707704	58	-0.758180731935736	0.999999978953446
Female Normal Ad W12 - Male Normal Fs W12	2.9027342814909	3.8461136329797	58	0.754718804093697	0.999999980791176
Female Normal Ad W12 - Male HF Fs W12	2.52551591644564	3.34664262583869	58	0.754641650992758	0.999999980830366
Female HF Fs W8 - Female HF Fs W12	-2.22048113501416	2.91376771719855	75	-0.762065253831915	0.999999982608858
Male HF Fs W1 - Female Normal Fs W8	-3.86263795295161	5.18238693150187	58	-0.745339551833155	0.999999985043836
Male Normal Ad W1 - Male Normal Ad W12	-2.47448178156388	3.27233538747124	75	-0.756182202789452	0.999999985118348
Female HF Ad W1 - Male Normal Ad W12	-2.81960903394475	3.84764711167066	58	-0.732813834561992	0.999999989360011
Female HF Fs W8 - Female Normal Ad W12	-2.67419817644563	3.67289603272713	58	-0.728089810497584	0.999999990660199
Male HF Fs W8 - Male Normal Ad W12	-2.87124401965911	3.95080588284856	58	-0.726748948138379	0.999999991001148
Female HF Ad W12 - Female Normal Ad W12	-2.62620876762209	3.61993785025044	58	-0.725484490691022	0.999999991311947
Female Normal Ad W1 - Female HF Ad W8	-3.14247261248328	4.33928115705135	58	-0.724191979903573	0.999999991619217
Male HF Ad W1 - Female HF Ad W12	-3.77108804126514	5.21711493593923	58	-0.722830163331688	0.999999991931919
Male HF Ad W12 - Male Normal Ad W12	2.77279167733464	3.87946349480158	58	0.714735860010059	0.999999993576057
Male HF Ad W8 - Female HF Fs W12	3.29450762998586	4.6201271853212	58	0.713077259096454	0.999999993871573
Male Normal Ad W1 - Male Normal Ad W8	-2.67978885641331	3.71975257504189	75	-0.720421265219001	0.999999994421539
Female Normal Ad W8 - Male Normal Ad W12	2.92238946255523	4.12287024096579	58	0.708824021070975	0.999999994572165
Male HF Ad W1 - Female HF Fs W8	-3.7230986324416	5.25399880875007	58	-0.708621902662238	0.99999999460351
Female HF Fs W1 - Male HF Fs W1	3.62647067812258	5.2122007004256	58	0.69576574014628	0.999999996282303
Male Normal Ad W1 - Male HF Fs W1	3.56170562916691	5.13566306432638	58	0.693524007427089	0.999999996519232
Male Normal Ad W8 - Female Normal Fs W12	-2.64456874456015	3.86605073164171	58	-0.684049157171082	0.999999997372609
Male HF Ad W8 - Male Normal Ad W8	3.59958345192005	5.27193676648756	58	0.682781985323068	0.999999997470522
Female Normal Ad W1 - Female HF Ad W12	-2.62435606757355	3.84995666851887	58	-0.681658598662404	0.999999997554446
Female HF Ad W1 - Male Normal Ad W8	-3.02491610879419	4.44613659580361	58	-0.68034709317055	0.999999997649111
Male Normal Ad W8 - Male HF Fs W8	3.07655109450855	4.53570385459052	58	0.678296289427012	0.999999997790262
Female HF Fs W12 - Male Normal Fs W12	2.44901724005943	3.64524666162665	58	0.671838552337247	0.999999998184461
Female HF Fs W12 - Male HF Fs W12	2.07179887501417	3.11371964238728	58	0.665377462636852	0.999999998511951
Female Normal Ad W1 - Female HF Fs W8	-2.57636665875002	3.89979250435454	58	-0.660641984380765	0.99999999871574
Female HF Fs W1 - Male Normal Ad W12	-2.40971673260822	3.69265398031697	58	-0.652570412893485	0.999999999003857
Male HF Ad W1 - Male Normal Fs W12	-3.49456252739633	5.37651637149155	58	-0.649967801814183	0.999999999082939
Female HF Ad W12 - Female HF Fs W12	-2.17249172619062	3.40575735864781	58	-0.637887993011096	0.999999999378637
Male HF Fs W1 - Male HF Fs W8	-3.16494339107168	4.90252980508386	75	-0.645573513452111	0.999999999419564
Male Normal Fs W1 - Male Normal Fs W8	-3.28106212250016	5.16456120459759	75	-0.635303173400152	0.999999999584837
Male HF Ad W1 - Female Normal Fs W8	-3.25964741289294	5.24031458261322	58	-0.622032773320153	0.999999999632289
Male HF Ad W12 - Female HF Fs W12	2.262408780551	3.68323733674539	58	0.614244636906872	0.999999999717472
Female Normal Ad W8 - Female HF Fs W12	2.4120065657716	3.93878906456521	58	0.612372616617349	0.999999999734971
Female HF Fs W1 - Male Normal Ad W8	-2.61502380745765	4.31270631401529	58	-0.606353323656525	0.999999999784571
Female HF Ad W1 - Male HF Fs W1	3.21657837678604	5.32313169282087	58	0.604264286965535	0.999999999799628
Male Normal Fs W1 - Female HF Ad W8	-3.09464698123338	5.15263050304891	58	-0.600595555882034	0.999999999823695
Female Normal Ad W12 - Female Normal Fs W12	-1.88577588119449	3.162810941555	58	-0.596234146157134	0.999999999848806
Female Normal Fs W8 - Male Normal Ad W12	-2.17354945777919	3.65045087415721	58	-0.595419451653626	0.999999999853096
Male HF Ad W8 - Female Normal Ad W12	2.84079058855439	4.78020314026884	58	0.594282398717185	0.999999999858892
Male Normal Fs W1 - Male HF Fs W12	-2.67722328750011	4.54295865223169	58	-0.58931271280335	0.999999999881795
Male HF Fs W1 - Female Normal Fs W1	-2.90475579333359	4.9658258316278	58	-0.584949189082093	0.999999999898956
Female Normal Ad W8 - Male Normal Ad W8	2.71708238770579	4.68634200165095	58	0.579787473203746	0.999999999916246
Female Normal Ad W1 - Male Normal Fs W12	-2.34783055370474	4.06334915895613	58	-0.577806745583218	0.999999999922109
Male Normal Ad W8 - Male HF Ad W12	-2.5674846024852	4.47369861972112	58	-0.573906474425238	0.999999999932524
Male HF Ad W1 - Female HF Fs W1	-3.02348013806391	5.26980063744962	58	-0.573737100522869	0.999999999932945
Male HF Ad W1 - Male Normal Ad W1	-2.95871508910825	5.19411183237649	58	-0.569628684285477	0.999999999942447
Female Normal Ad W8 - Female Normal Ad W12	1.95828952434013	3.46518170958406	75	0.565133285485103	0.999999999965145
Male Normal Ad W8 - Female Normal Fs W8	2.37885653262862	4.27662646454325	58	0.556246039337618	0.999999999965307
Female Normal Ad W1 - Female Normal Fs W8	-2.11291543920136	3.88133675676584	58	-0.544378282950631	0.999999999978176
Male Normal Fs W1 - Female HF Ad W12	-2.57653043632366	4.74788442261205	58	-0.542669156825469	0.999999999979619
Female Normal Fs W1 - Male Normal Fs W8	-2.17385447416671	4.04710253325621	58	-0.537138472846565	0.999999999983628
Male Normal Fs W1 - Female HF Fs W8	-2.52854102750012	4.78838404036572	58	-0.528057274893724	0.999999999988693
Female HF Ad W8 - Female Normal Ad W12	-2.10809222271237	4.13656193597336	58	-0.509624237553285	0.999999999994822
Male Normal Ad W12 - Male Normal Fs W12	1.9386343432758	3.84341293030075	58	0.504404387046722	0.999999999995882
Female HF Ad W1 - Male HF Ad W1	2.61358783672738	5.3795439988963	58	0.485838174622904	1
Female HF Ad W1 - Female Normal Ad W1	1.46685586303579	4.06735438961667	58	0.360641272562934	1
Female HF Ad W1 - Male Normal Ad W1	-0.345127252380874	3.96050088633014	58	-0.0871423242378501	1
Female HF Ad W1 - Female HF Fs W1	-0.409892301336536	4.05925711206531	58	-0.100977171443074	1
Female HF Ad W1 - Female Normal Fs W1	0.311822583452449	3.73764074656695	58	0.0834276498453899	1
Female HF Ad W1 - Male Normal Fs W1	1.4190302317859	4.92581078318515	58	0.288080540289921	1
Female HF Ad W1 - Female HF Ad W8	-1.67561674944749	3.85056373162099	75	-0.435161411740119	1
Female HF Ad W1 - Female HF Fs W8	-1.10951079571423	4.03872170689383	58	-0.274718308473784	1
Female HF Ad W1 - Male HF Fs W8	0.0516349857143588	4.29543269152861	58	0.0120209043936814	1
Female HF Ad W1 - Female Normal Fs W8	-0.646059576165566	4.02090368799566	58	-0.160675217885563	1
Female HF Ad W1 - Male Normal Fs W8	-1.86203189071426	4.47831929899385	58	-0.4157881040623	1
Female HF Ad W1 - Female HF Ad W12	-1.15750020453776	3.63034400369423	75	-0.318840364262972	1
Female HF Ad W1 - Male HF Fs W12	-1.25819305571421	3.74447921927645	58	-0.33601282903029	1
Female HF Ad W1 - Male Normal Fs W12	-0.880974690668955	4.19686762196582	58	-0.209912432324064	1
Male HF Ad W1 - Female Normal Ad W1	-1.14673197369159	5.27604038909347	58	-0.217347080219872	1
Male HF Ad W1 - Male HF Fs W1	0.602990540058664	6.29515380874253	58	0.0957864666024916	1
Male HF Ad W1 - Female Normal Fs W1	-2.30176525327493	5.02624997458436	58	-0.457948821669036	1
Male HF Ad W1 - Male Normal Fs W1	-1.19455760494148	5.96295583820264	58	-0.200329775593566	1
Male HF Ad W1 - Male HF Fs W8	-2.56195285101302	5.45380348601455	58	-0.469755255682159	1
Female Normal Ad W1 - Male Normal Ad W1	-1.81198311541666	3.81872698970563	58	-0.474499255982775	1
Female Normal Ad W1 - Female HF Fs W1	-1.87674816437233	3.92105557894009	58	-0.478633400264027	1
Female Normal Ad W1 - Male HF Fs W1	1.74972251375025	5.21850932454838	58	0.33529163309518	1
Female Normal Ad W1 - Female Normal Fs W1	-1.15503327958334	3.5870694029642	58	-0.321999144657996	1
Female Normal Ad W1 - Male Normal Fs W1	-0.0478256312498949	4.81255861502253	58	-0.00993767246815569	1
Female Normal Ad W1 - Male HF Fs W8	-1.41522087732143	4.16507509641029	58	-0.339782799724584	1
Male Normal Ad W1 - Female HF Fs W1	-0.0647650489556623	3.81010136256571	58	-0.0169982482859852	1
Male Normal Ad W1 - Female Normal Fs W1	0.656949835833323	3.46543827553887	58	0.189571933937034	1
Male Normal Ad W1 - Male Normal Fs W1	1.76415748416677	4.7225963158961	58	0.373556697664095	1
Male Normal Ad W1 - Female HF Ad W8	-1.33048949706662	4.23928726318808	58	-0.313847449928657	1
Male Normal Ad W1 - Female HF Fs W8	-0.764383543333353	3.78821555840052	58	-0.201779315762088	1
Male Normal Ad W1 - Male HF Fs W8	0.396762238095233	4.06079377691419	58	0.0977055866148252	1
Male Normal Ad W1 - Female Normal Fs W8	-0.300932323784692	3.76921351999451	58	-0.0798395533148599	1
Male Normal Ad W1 - Male Normal Fs W8	-1.51690463833339	4.25378041686605	58	-0.356601537850644	1
Male Normal Ad W1 - Female HF Ad W12	-0.81237295215689	3.7368920093255	58	-0.217392675552195	1
Male Normal Ad W1 - Male HF Fs W12	-0.913065803333337	3.47281279581342	58	-0.262918232861289	1
Male Normal Ad W1 - Male Normal Fs W12	-0.535847438288081	3.95638748449609	58	-0.135438563686673	1
Female HF Fs W1 - Female Normal Fs W1	0.721714884788985	3.57788533533438	58	0.201715487542738	1
Female HF Fs W1 - Male Normal Fs W1	1.82892253312243	4.80571711549342	58	0.380572241180419	1
Female HF Fs W1 - Female HF Ad W8	-1.26572444811095	4.33169222487698	58	-0.292200918809946	1
Female HF Fs W1 - Female HF Fs W8	-0.699618494377691	3.3424097067764	75	-0.209315600346446	1
Female HF Fs W1 - Male HF Fs W8	0.461527287050895	4.15716816232589	58	0.111019633805883	1
Female HF Fs W1 - Female Normal Fs W8	-0.23616727482903	3.87285057684135	58	-0.0609802186124219	1
Female HF Fs W1 - Male Normal Fs W8	-1.45213958937772	4.34587722630818	58	-0.334141880628164	1
Female HF Fs W1 - Female HF Ad W12	-0.747607903201227	3.84140116631832	58	-0.194618544336454	1
Female HF Fs W1 - Male HF Fs W12	-0.848300754377674	3.58502855581324	58	-0.236623151300183	1
Female HF Fs W1 - Male Normal Fs W12	-0.471082389332419	4.05524388399863	58	-0.116166228914428	1
Male HF Fs W1 - Male Normal Fs W1	-1.79754814500015	5.91211296504113	58	-0.304044959159139	1
Female Normal Fs W1 - Male Normal Fs W1	1.10720764833345	4.53732377538689	58	0.244022182049161	1
Female Normal Fs W1 - Female HF Ad W8	-1.98743933289994	4.03186651311827	58	-0.492932820675862	1
Female Normal Fs W1 - Female HF Fs W8	-1.42133337916668	3.55457004385671	58	-0.399860844386268	1
Female Normal Fs W1 - Male HF Fs W8	-0.26018759773809	3.84375300694526	58	-0.0676910293840313	1
Female Normal Fs W1 - Female Normal Fs W8	-0.957882159618015	3.08434839373666	75	-0.310562244383019	1
Female Normal Fs W1 - Female HF Ad W12	-1.46932278799021	3.49982184819978	58	-0.419827880309392	1
Female Normal Fs W1 - Male HF Fs W12	-1.57001563916666	3.2163363932495	58	-0.488137883357548	1
Female Normal Fs W1 - Male Normal Fs W12	-1.1927972741214	3.73328180121098	58	-0.319503680042179	1
Male Normal Fs W1 - Male HF Fs W8	-1.36739524607154	5.00680443993435	58	-0.27310738066084	1
Male Normal Fs W1 - Female Normal Fs W8	-2.06508980795146	4.77336518196866	58	-0.432627659780215	1
Male Normal Fs W1 - Male Normal Fs W12	-2.30000492245485	4.92250409127292	75	-0.467242866599647	1
Female HF Ad W8 - Male Normal Ad W8	-1.3492993593467	4.69618141235526	58	-0.287318406353895	1
Female HF Ad W8 - Female HF Fs W8	0.566105953733263	4.31245431917167	58	0.131272336315901	1
Female HF Ad W8 - Male HF Fs W8	1.72725173516185	4.55376012067607	58	0.379302310483894	1
Female HF Ad W8 - Female Normal Fs W8	1.02955717328192	4.29577183953525	58	0.239667564232953	1
Female HF Ad W8 - Male Normal Fs W8	-0.18641514126677	4.72666192708425	58	-0.0394390680235861	1
Female HF Ad W8 - Female HF Ad W12	0.518116544909726	3.61944864095052	75	0.143147920113507	1
Female HF Ad W8 - Male Normal Ad W12	-1.14399228449726	4.13405098240871	58	-0.276724280703165	1
Female HF Ad W8 - Female HF Fs W12	-1.65437518128089	3.9504908298149	58	-0.418777122274299	1
Female HF Ad W8 - Male HF Fs W12	0.417423693733279	4.03820676201703	58	0.103368578761129	1
Female HF Ad W8 - Male Normal Fs W12	0.794642058778535	4.46090652956458	58	0.178134657947226	1
Male HF Ad W8 - Female Normal Ad W8	0.882501064214259	5.27874232641096	58	0.167180174678895	1
Male HF Ad W8 - Male HF Ad W12	1.03209884943485	4.24885246847657	75	0.242912376245653	1
Male HF Ad W8 - Female Normal Fs W12	0.955014707359896	4.56614360832334	58	0.209151264016108	1
Female Normal Ad W8 - Male HF Ad W12	0.149597785220594	4.48171648131537	58	0.0333795736174474	1
Female Normal Ad W8 - Female Normal Fs W12	0.0725136431456379	3.87532599124597	58	0.0187116240825778	1
Male Normal Ad W8 - Female HF Fs W8	1.91540531307996	4.29338333658084	58	0.446129581945355	1
Male Normal Ad W8 - Male Normal Fs W8	1.16288421807993	4.70926864734169	58	0.246935204840429	1
Male Normal Ad W8 - Female HF Ad W12	1.86741590425642	4.24816728099108	58	0.439581537340207	1
Male Normal Ad W8 - Female Normal Ad W12	-0.758792863365666	4.11667619203058	58	-0.184321726550804	1
Male Normal Ad W8 - Male Normal Ad W12	0.205307074849437	3.46296760583372	75	0.0592864554966025	1
Male Normal Ad W8 - Female HF Fs W12	-0.305075821934196	3.92966360091285	58	-0.077634080907925	1
Male Normal Ad W8 - Male HF Fs W12	1.76672305307998	4.01783425152006	58	0.439720242917332	1
Male Normal Ad W8 - Male Normal Fs W12	2.14394141812523	4.44247287953451	58	0.482600901853988	1
Female HF Fs W8 - Male HF Fs W8	1.16114578142859	4.1371187865154	58	0.28066532322283	1
Female HF Fs W8 - Female Normal Fs W8	0.463451219548661	3.85132137251918	58	0.120335639309558	1
Female HF Fs W8 - Male Normal Fs W8	-0.752521095000033	4.32670239212574	58	-0.17392485703883	1
Female HF Fs W8 - Female HF Ad W12	-0.0479894088235369	3.81969470566359	58	-0.0125636765557157	1
Female HF Fs W8 - Male Normal Ad W12	-1.71009823823052	3.6700678661618	58	-0.465958205840745	1
Female HF Fs W8 - Male HF Fs W12	-0.148682259999984	3.56176002418454	58	-0.0417440419877877	1
Female HF Fs W8 - Male Normal Fs W12	0.228536105045272	4.03468805269886	58	0.0566428189887942	1
Male HF Fs W8 - Female Normal Fs W8	-0.697694561879925	4.1197263618037	58	-0.169354588292233	1
Male HF Fs W8 - Male Normal Fs W8	-1.91366687642862	4.56725547476206	58	-0.418997116978291	1
Male HF Fs W8 - Female HF Ad W12	-1.20913519025212	4.09017562290322	58	-0.295619382082639	1
Male HF Fs W8 - Male HF Fs W12	-1.30982804142857	3.21427661774099	75	-0.407503210582144	1
Male HF Fs W8 - Male Normal Fs W12	-0.932609676383314	4.29164032326898	58	-0.217308442957526	1
Female Normal Fs W8 - Male Normal Fs W8	-1.21597231454869	4.31007506111302	58	-0.282123233889733	1
Female Normal Fs W8 - Female HF Ad W12	-0.511440628372198	3.8008500479335	58	-0.134559538503832	1
Female Normal Fs W8 - Male HF Fs W12	-0.612133479548644	3.54154315408986	58	-0.172843716118986	1
Female Normal Fs W8 - Male Normal Fs W12	-0.234915114503389	4.01685214129081	58	-0.058482390249968	1
Male Normal Fs W8 - Female HF Ad W12	0.704531686176496	4.2818381990075	58	0.164539539663082	1
Male Normal Fs W8 - Female Normal Ad W12	-1.92167708144559	4.15141373332363	58	-0.46289702855203	1
Male Normal Fs W8 - Male Normal Ad W12	-0.957577143230492	4.14891176819161	58	-0.23080200224356	1
Male Normal Fs W8 - Female HF Fs W12	-1.46796004001412	3.9660394768	58	-0.370132483199222	1
Male Normal Fs W8 - Male HF Fs W12	0.60383883500005	4.05341895045213	58	0.148970250147149	1
Male Normal Fs W8 - Male Normal Fs W12	0.981057200045305	3.84444329454644	75	0.255188365357604	1
Female HF Ad W12 - Male Normal Ad W12	-1.66210882940699	3.61706827619918	58	-0.459518234793603	1
Female HF Ad W12 - Male HF Fs W12	-0.100692851176447	3.50712406999412	58	-0.0287109463956362	1
Female HF Ad W12 - Male Normal Fs W12	0.276525513868809	3.98653890675157	58	0.0693648100111321	1
Male HF Ad W12 - Female Normal Ad W12	1.80869173911953	3.88213911812641	58	0.465900804706978	1
Male HF Ad W12 - Female Normal Fs W12	-0.0770841420749558	3.61529107017448	58	-0.0213216973623193	1
Female Normal Ad W12 - Male Normal Ad W12	0.964099938215103	3.46168752741128	58	0.27850576650287	1
Female Normal Ad W12 - Female HF Fs W12	0.45371704143147	3.24025937368168	58	0.14002491439935	1
Male Normal Ad W12 - Female HF Fs W12	-0.510382896783632	3.2370532407952	58	-0.157668984356357	1
Male Normal Ad W12 - Male HF Fs W12	1.56141597823054	3.34353850584844	58	0.466995063911886	1
Male HF Fs W12 - Male Normal Fs W12	0.377218365045256	3.74012824385056	58	0.100857067044551	1

## Sheet: Figure 2
Figure	Sample size	Assumptions for parametric analysis	Model and main effects	Post-hoc analysis for pairwise comparisons	Effect size for pairwise comparisons	Interpretations
1B	Number of mice:	Factors: diet (NC vs. HFS)	parametric test	Two-tailed Unpaired t-test		EFFECT OF HFD ON FOOD DIURNAL INTAKE
	11 mice with NC ad libitum	Normality (Shapiro-Wilk test p>0.1)		NC ad lib vs. HF ad lib
	11 mice with HF ad libitum	Homogeneity of variance (Spearman test p>0.1)		p = 0.022*
1C	Number of mice:	Factors: diet (NC vs. HFS), regimen (Ad lib vs. TRF)	non parametric test	Mann-Whitney test		EFFECT OF DIET BUT NOT REGIMEN ON FOOD INTAKE
	12 mice with NC ad libitum	Normality (Shapiro-Wilk test p<0.05)		NC ad lib vs. HF ad lib
	12 mice with HF ad libitum	Homogeneity of variance (Spearman test p>0.1)		p = 0.002*
	11 mice with NC aTRF			NC ad lib vs. NC TRF
	12 mice with HF TRF			p = 0.67
				HF ad lib vs. HF TRF
				p = 0.18
				NC TRF vs. HF TRF
				p = 0.0002*
1D	Number of mice:	Factors: diet (NC vs. HFS), regimen (Ad lib vs. TRF)	parametric test	Amplitude		EFFECT OF TRF ON CIRCADIAN FOOD INTAKE
	12 mice with NC ad libitum	Normality (Shapiro-Wilk test p>0.05)		effect of diet
	12 mice with HF ad libitum	Homogeneity of variance (Spearman test p>0.1)		p < 0.0001*
	11 mice with NC aTRF			effect of TRF
	12 mice with HF TRF			p = 0.0004*
				Interaction
				p = 0.78
				Mesor
				p = 0.0002*
	12 mice with NC ad libitum	Normality (Shapiro-Wilk test p>0.05)		effect of diet
	12 mice with HF ad libitum	Homogeneity of variance (Spearman test p>0.1)		p = 0.04*
	11 mice with NC aTRF			effect of TRF
	12 mice with HF TRF			p = 0.21
				Interaction
				p = 0.56
				Acrophase
				p = 0.0002*
	12 mice with NC ad libitum	Normality (Shapiro-Wilk test p>0.05)		effect of diet
	12 mice with HF ad libitum	Homogeneity of variance (Spearman test p>0.1)		p = 0.96
	11 mice with NC aTRF			effect of TRF
	12 mice with HF TRF			p = 0.19
				Interaction
				p = 0.74
1F	Number of mice:	Factors: diet (NC vs. HFS), effect of regimen (ad libitum vs. TRF), time (1, 8 , 12 weeks), sex (females vs. males) and interactions	4-way ANOVA RM	Tukey test		THERE IS NO EFFECT OF SEX
	6 males+8 females with NC ad libitum	Normality (Shapiro-Wilk test p=0.41)	F SEX (1,47)=0.002, p=0.95	within Ad libitum group
	4 males+7 females with HF ad libitum	Homogeneity of variance (Spearman test p=0.42)	F TIME (2,92)=7.62, p=0.0008*	at 8 weeks: NC females VS NC males comparison p=0.99
	6 males+9 females with NC restricted		F REGIMEN (1,47)=3.43, p=0.06	at 8 weeks: HF females VS HF males comparison p=0.06
	7 males+8 females with HF restricted		F DIET (1,47)=42.2, p<0.0001*	at 12 weeks: NC females VS NC males comparison p=0.99
			F SEX X DIET (1,47)=0.007, p=0.93	at 12 weeks: HF females VS HF males comparison p=0.99
			F SEX X REGIMEN (1,47)=0.92, p=0.34
			F SEX X TIME (2,92)=0.18, p=0.84	within Restricted group
			F TIME X REGIMEN (2,92)=17.29, p<0.0001*	at 8 weeks: NC females VS NC males comparison p=0.99
			F TIME X DIET (2,92)=4.04, p=0.02*	at 8 weeks: HF females VS HF males comparison p=0.99
			F SEX X DIET X REGIMEN (1,47)=0.9, p=0.33	at 12 weeks: VS HF comparison p=0.99
			F SEX X DIET X TIME (1,92)=0.6, p=0.5	at 12 weeks: NC females VS NC males comparison p=0.99
			F SEX X REGIMEN X TIME (1,92)=1.08, p=0.34	at 12 weeks: HF females VS HF males comparison p=0.99
			F DIET X REGIMEN (1,47)=1.37, p=0.2
			F DIET X REGIMEN X TIME (2,92)=6, p=0.003*
			F SEX X DIET X REGIMEN X TIME (2,92)=0.8, p=0.43
	Number of mice:	CONSOLIDATED ANOVA ANALYSIS BY ELIMINATING THE SEX FACTOR	3-way ANOVA REML	Benjamini, Krieger, Yiekutieli FDR	Cohen’s d	There is a persistent effect of HF corrected by TRF in both sexes
	14 mice with NC ad libitum	Normality (Shapiro-Wilk test p=0.6)	F TIME (2,151)=9.1, p=0.0002*	Ad libitum	Ad libitum
	11 mice with HF ad libitum	Homogeneity of variance (Spearman test p=0.1)	F AD LIB VS RESTRICTED (1,151)=4.49, p=0.035*	8 weeks: NC VS HF p<0.0001*	8 weeks: NC v HF d=2.47*
	15 mice with NC restricted		F NC VS HF (1,151)=48.46, p<0.0001*	12 weeks: NC VS HF p<0.0001*	12 weeks: NC v HF d=1.99*
	15 mice with HF restricted		F TIME X REGIMEN (2,151)=5.06, p=0.0075*	Restricted	Restricted
			F TIME X DIET (2,151)=17.89, p<0.0001*	8 weeks: NC VS HF p<0.0001*	8 weeks: NC v HF d=2.8*
			F DIET X REGIMEN (1,151)=1.62, p=0.02*	12 weeks: NC VS HF p=0.39	12 weeks: NC v HF d=0.36
			F DIET X REGIMEN X TIME (2,151)=6.08, p=0.0029*	HF	HF
				8 weeks: Ad lib v restricted p=0.87	8 weeks: Ad lib v restricted d=0.07
				12 weeks: Ad lib v restricted p<0.0001*	12 weeks: Ad lib v restricted d=1.88*
				NC	NC
				8 weeks: Ad lib v restricted p=0.76	8 weeks: Ad lib v restricted d=0.19
				12 weeks: Ad lib v restricted p=0.85	12 weeks: Ad lib v restricted d=0.07
	Sample size	Assumptions for parametric analysis	Model and main effects	Post-hoc analysis for pairwise comparisons	Effect size for pairwise comparisons	Interpretations
1H	Number of mice:	Factors: diet (NC vs. HFS), effect of regimen (ad libitum vs. TRF), time (2, 4, 6 min), sex (females vs. males) and interactions	Chisq ANOVA type II	Tukey test	Cohen’s d	THERE IS NO EFFECT OF SEX
	4 males+ 7 females with NC ad libitum	Normality (Shapiro-Wilk test p=0.06)	c2 SEX (1,40)=0.15, p=0.69	Ad libitum
	4 males + 6 females with HF ad libitum	Homogeneity of variance (Levene's test p=0.041)	c2 DIET (1,40)=6.5, p=0.01*	2 min: NC males VS NC females p=0.99
	6 males + 10 females with NC restricted		c2 REGIMEN (1,40)=3.7, p=0.05*	4 min: NC males VS NC females p=0.99
	3 males + 8 females with HF restricted		c2 TIME (2,80)=72, p<0.0001*	6 min: NC males VS NC females p=0.99
			c2 SEX X DIET (1,40)=0.03, p=0.8	2 min: HF males VS HF females p=0.99
			c2 SEX X REGIMEN (1,40)=0.26, p=0.6	4 min: HF males VS HF females p=0.99
			c2 SEX X TIME (2,80)=1.1, p=0.57	6 min: HF males VS HF females p=0.99
			c2 DIET X REGIMEN (1,40)=5, p=0.02*
			c2 TIME X DIET (2,80)=1.42, p=0.49	Restricted
			c2 TIME X REGIMEN (2,80)=4.8, p=0.09	2 min: NC males VS NC females p=0.99
			c2 SEX X DIET X REGIMEN (1,40)=0.23, p=0.62	4 min: NC males VS NC females p=0.99
			c2 SEX X DIET X TIME (2,80)=2, p=0.36	6 min: NC males VS NC females p=0.99
			c2 SEX X REGIMEN X TIME (2,80)=0.48, p=0.78	2 min: HF males VS HF females p=0.99
			c2 DIET X REGIMEN X TIME (2,80)=0.41, p=0.8	4 min: HF males VS HF females p=0.99
			c2 SEX X DIET X REGIMEN X TIME (2,80)=1.57, p=0.45	6 min: HF males VS HF females p=0.99
				Ad libitum	Ad libitum
				2 min: NC VS HF p=0.0065*	2 min: NC VS HF d=1.3*	There is an effect of HF corrected by TRF in both sexes
				4 min: NC VS HF p=0.005*	4 min: NC VS HF d=1.23*
				6 min: NC VS HF p=0.012*	6 min: NC VS HF d=1.36*
				Restricted	Restricted
				2 min: NC VS HF p=0.51	2 min: NC VS HF d=0.19
				4 min: NC VS HF p=0.87	4 min: NC VS HF d=0.06
				6 min: NC VS HF p=0.9	6 min: NC VS HF d=0.06
				HF	HF
				2 min: ad lib VS restricted p=0.0002*	2 min: ad lib VS restricted d=1.35*
				4 min: ad lib VS restricted p=0.0003*	4 min: ad lib VS restricted d=1.16*
				6 min: ad lib VS restricted p=0.053	6 min: ad lib VS restricted d=1.42*
				NC	NC
				2 min: ad lib VS restricted p=0.76	2 min: ad lib VS restricted d=0.11
				4 min: ad lib VS restricted p=0.65	4 min: ad lib VS restricted d=0.17
				6 min: ad lib VS restricted p=0.39	6 min: ad lib VS restricted d=0.38

## Sheet: Figure 3
Figure	Sample size	Assumptions for parametric analysis	Model and main effects	Post-hoc analysis for pairwise comparisons	Effect size for pairwise comparisons	Interpretations
2D	Number of mice imaged in S1: Males only because thy1-YFP too bright in females	Factors: diet (NC vs. HFS), regimen (ad libitum vs. TRF)	2-way ANOVA model type III	Post-hoc Fisher LSD	Cohen’s d	There is no effect of HF on spine formation in cortex
	6 with NC ad libitum	Normality (Anderson Darling test p=0.17)	F AD LIB VS RESTRICTED (1,20)=12.3, p=0.002*	NC ad lib VS HF ad lib comparison, p=0.89	NC ad lib VS HF ad lib comparison, d=0.11
	6 with HF ad libitum	Homogeneity of variance (Levene's test p=0.07	F NC VS HF (1,20)=5.2, p=0.035*	NC restricted VS HF restricted comparison, p=0.003*	NC restricted VS HF restricted comparison, d=1.5*
	6 with NC restricted		F INTERACTION (1,20)=6.1, p=0.022*	NC ad lib VS NC restricted comparison, p=0.46	NC ad lib VS NC restricted comparison, d=0.6
	6 with HF restricted			HF ad lib VS HF restricted comparison, p=0.0004*	HF ad lib VS HF restricted comparison, d=1.94*
	Number of mice imaged in dCA1: Males only because thy1-YFP too bright in females	Factors: diet (NC vs. HFS), regimen (ad libitum vs. TRF)	2-way ANOVA model type III	Post-hoc Fisher LSD	Cohen’s d	There is an effect of HF on spine elimination in CA1
	6 with NC ad libitum	Normality (Anderson Darling test p=0.89)	F AD LIB VS RESTRICTED (1,20)=59.8, p<0.0001*	NC ad lib VS HF ad lib comparison, p<0.0001*	NC ad lib VS HF ad lib comparison, d=5.1*
	6 with HF ad libitum	Homogeneity of variance (Spearman test p=0.1)	F NC VS HF (1,20)=35.2, p<0.0001*	NC restricted VS HF restricted comparison, p=0.09	NC restricted VS HF restricted comparison, d=1.2
	6 with NC restricted		F INTERACTION (1,20)=71.5, p<0.0001*	NC ad lib VS NC restricted comparison, p=0.62	NC ad lib VS NC restricted comparison, d=0.2
	6 with HF restricted			HF ad lib VS HF restricted comparison, p<0.0001*	HF ad lib VS HF restricted comparison, d=7.4*
	Sample size	Assumptions for parametric analysis	Model and main effects	Post-hoc analysis for pairwise comparisons	Effect size for pairwise comparisons	Interpretations
2E	Number of mice imaged in S1: Males only because thy1-YFP too bright in females	Factors: diet (NC vs. HFS), regimen (ad libitum vs. TRF)	2-way ANOVA model type III	Post-hoc Fisher LSD	Cohen’s d	There is an effect of HF and TRF on spine elimination in cortex
	6 with NC ad libitum	Normality (Anderson Darling test p=0.5)	F AD LIB VS RESTRICTED (1,20)=52, p<0.0001*	NC ad lib VS HF ad lib comparaison, p<0.0001*	NC ad lib VS HF ad lib comparaison, d=6*
	6 with HF ad libitum	Homogeneity of variance (Spearman test p=0.18)	F NC VS HF (1,20)=95.7, p<0.0001*	NC restricted VS HF restricted comparaison, p=0.008*	NC restricted VS HF restricted comparaison, d=1.7*
	6 with NC restricted		F INTERACTION (1,20)=32.1, p<0.0001*	NC ad lib VS NC restricted comparaison, p=0.28	NC ad lib VS NC restricted comparaison, d=0.8
	6 with HF restricted			HF ad lib VS HF restricted comparaison, p<0.0001*	HF ad lib VS HF restricted comparaison, d=4.3*
	Number of mice imaged in dCA1: Males only because thy1-YFP too bright in females	Factors: diet (NC vs. HFS), regimen (ad libitum vs. TRF)	2-way ANOVA model type III	Post-hoc Fisher LSD	Cohen’s d	There is no effect of HF on spine elimination in CA1
	6 with NC ad libitum	Normality (Anderson Darling test p=0.7)	F AD LIB VS RESTRICTED (1,20)=11.41, p=0.003*	NC ad lib VS HF ad lib comparison, p=0.46	NC ad lib VS HF ad lib comparison, d=0.4
	6 with HF ad libitum	Homogeneity of variance (Spearman test p=0.06)	F NC VS HF (1,20)=0.8, p=0.36	NC restricted VS HF restricted comparison, p=0.06	NC restricted VS HF restricted comparison, d=1
	6 with NC restricted		F INTERACTION (1,20)=3.9, p=0.06	NC ad lib VS NC restricted comparison, p=0.33	NC ad lib VS NC restricted comparison, d=0.7
	6 with HF restricted			HF ad lib VS HF restricted comparison, p=0.012*	HF ad lib VS HF restricted comparison, d=1.8*
	Sample size	Assumptions for parametric analysis	Model and main effects	Post-hoc analysis for pairwise comparisons	Effect size for pairwise comparisons	Interpretations
2F	Number of mice imaged in S1: Males only because thy1-YFP too bright in females	Factors: diet (NC vs. HFS), regimen (ad libitum vs. TRF)	2-way ANOVA model type III	Post-hoc Fisher LSD	Cohen’s d	There is an effect of HF and TRF on the maintenance of pre-existing spines in cortex
	6 with NC ad libitum	Normality (Anderson Darling test p=0.6)	F AD LIB VS RESTRICTED (1,20)=8.5, p=0.008*	NC ad lib VS HF ad lib comparison, p<0.0001*	NC ad lib VS HF ad lib comparison, d=3.5*
	6 with HF ad libitum	Homogeneity of variance (Spearman test p=0.13)	F NC VS HF (1,20)=57.2, p<0.0001*	NC restricted VS HF restricted comparison, p<0.0001*	NC restricted VS HF restricted, d=2.8*
	6 with NC restricted		F INTERACTION (1,20)=0.34, p=0.5	NC ad lib VS NC restricted, p=0.11	NC ad lib VS NC restricted, d=1.2*
	6 with HF restricted			HF ad lib VS HF restricted, p=0.022*	HF ad lib VS HF restricted, d=1.18*
	Number of mice imaged in dCA1: Males only because thy1-YFP too bright in females	Factors: diet (NC vs. HFS), regimen (ad libitum vs. TRF)	2-way ANOVA model type III	Post-hoc Fisher LSD	Cohen’s d	There is no effect of HF on the maintenance of pre-existing spines in CA1
	6 with NC ad libitum	Normality (Anderson Darling test p=0.16)	F AD LIB VS RESTRICTED (1,20)=12.8, p=0.0018*	NC ad lib VS HF ad lib comparison, p=0.34	NC ad lib VS HF ad lib comparison, d=0.8
	6 with HF ad libitum	Homogeneity of variance (Spearman test p=0.26)	F NC VS HF (1,20)=0.5, p=0.45	NC restricted VS HF restricted, p=0.055	NC restricted VS HF restricted, d=0.9
	6 with NC restricted		F INTERACTION (1,20)=4.5, p=0.04*	NC ad lib VS NC restricted, p=0.31	NC ad lib VS NC restricted, d=0.6
	6 with HF restricted			HF ad lib VS HF restricted, p=0.0006*	HF ad lib VS HF restricted, d=2.1*
	Sample size	Assumptions for parametric analysis	Model and main effects	Post-hoc analysis for pairwise comparisons	Effect size for pairwise comparisons	Interpretations
2G	Number of mice imaged in S1: Males only because thy1-YFP too bright in females	Factors: diet (NC vs. HFS), regimen (ad libitum vs. TRF)	2-way ANOVA model type III	Post-hoc Fisher LSD	Cohen’s d	There is an effect of HF and TRF on the maintenance of newly formed spines in cortex
	6 with NC ad libitum	Normality (Anderson Darling test p=0.17)	F AD LIB VS RESTRICTED (1,20)=10.8, p=0.003*	NC ad lib VS HF ad lib, p=0.004*	NC ad lib VS HF ad lib, d=2.3*
	6 with HF ad libitum	Homogeneity of variance (Levene's test p=0.075	F NC VS HF (1,20)=9.1, p=0.006*	NC restricted VS HF restricted, p=0.93	NC restricted VS HF restricted, d=0.04
	6 with NC restricted		F INTERACTION (1,20)=8.4, p=0.008	NC ad lib VS NC restricted, p=0.79	NC ad lib VS NC restricted, d=0.12
	6 with HF restricted			HF ad lib VS HF restricted, p=0.0003*	HF ad lib VS HF restricted, d=3.8*
	Number of mice imaged in dCA1: Males only because thy1-YFP too bright in females	Factors: diet (NC vs. HFS), regimen (ad libitum vs. TRF)	2-way ANOVA model type III	Post-hoc Fisher LSD	Cohen’s d	There is an effect of HF on the maintenance of newly formed spines in CA1
	6 with NC ad libitum	Normality (Anderson Darling test p=0.6)	F AD LIB VS RESTRICTED (1,20)=0.05, p=0.81	NC ad lib VS HF ad lib, p=0.0048*	NC ad lib VS HF ad lib, d=2.1*
	6 with HF ad libitum	Homogeneity of variance (Spearman test p=0.06)	F NC VS HF (1,20)=8.4, p=0.008*	NC restricted VS HF restricted, p=0.35	NC restricted VS HF restricted, d=0.4
	6 with NC restricted		F INTERACTION (1,20)=2.47, p=0.13	NC ad lib VS NC restricted, p=0.35	NC ad lib VS NC restricted, d=0.4
	6 with HF restricted			HF ad lib VS HF restricted, p=0.21	HF ad lib VS HF restricted, d=1

## Sheet: Figure 4
Figure	Sample size	Assumptions for parametric analysis	Model and main effects	Post-hoc analysis for pairwise comparisons	Effect size for pairwise comparisons	Interpretations
3B	Number of mice imaged in S1: Males only because thy1-YFP too bright in females	Factors: diet (NC vs. HFS), regimen (ad libitum vs. TRF)	2-way ANOVA model type III	Post-hoc Fisher LSD	Cohen’s d	There is an effect of HF and interaction with TRF on the number of fos-activated pyramidal neurons in cortex
	7 with NC ad libitum	Normality (Anderson Darling test p=0.92)	F AD LIB VS RESTRICTED (1,24)=4.77, p=0.0428*	NC ad lib VS HF ad lib, p=0.0057*	NC ad lib VS HF ad lib, d=1.55*
	7 with HF ad libitum	Homogeneity of variance (Spearman test p=0.1)	F NC VS HF (1,24)=0.6, p=0.4	NC restricted VS HF restricted, p=0.069	NC restricted VS HF restricted, d=1
	7 with NC restricted		F INTERACTION (1,24)=12.17, p=0.0019*	NC ad lib VS NC restricted, p=0.36	NC ad lib VS NC restricted, d=0.49
	7 with HF restricted			HF ad lib VS HF restricted, p=0.0005*	HF ad lib VS HF restricted, d=2.12*
	Number of mice imaged in dCA1: Males only because thy1-YFP too bright in females	Factors: diet (NC vs. HFS), regimen (ad libitum vs. TRF)	2-way ANOVA model type III	Post-hoc Fisher LSD	Cohen’s d	There is an effect of HF on the number of fos-activated pyramidal neurons in CA1
	7 with NC ad libitum	Normality (Anderson Darling test p=0.97)	F AD LIB VS RESTRICTED (1,23)=1.09, p=0.3	NC ad lib VS HF ad lib, p=0.0055*	NC ad lib VS HF ad lib, d=1.72*
	7 with HF ad libitum	Homogeneity of variance (Spearman test p=0.18)	F NC VS HF (1,23)=6.7, p=0.01*	NC restricted VS HF restricted, p=0.5	NC restricted VS HF restricted, d=0.3
	7 with NC restricted		F INTERACTION (1,23)=2.7, p=0.11	NC ad lib VS NC restricted, p=0.66	NC ad lib VS NC restricted, d=0.2
	6 with HF restricted			HF ad lib VS HF restricted, p=0.07	HF ad lib VS HF restricted, d=1.1*
	Sample size	Assumptions for parametric analysis	Model and main effects	Post-hoc analysis for pairwise comparisons	Effect size for pairwise comparisons	Interpretations
3C	Number of mice imaged in S1: Males only because thy1-YFP too bright in females	Factors: diet (NC vs. HFS), regimen (ad libitum vs. TRF)	2-way ANOVA model type III	Post-hoc Fisher LSD	Cohen’s d	There is no effect of HF and TRF on the proportion of pyramidal neurons in the fos-activated population in cortex
	7 with NC ad libitum	Normality (Anderson Darling test p=0.64)	F AD LIB VS RESTRICTED (1,24)=1.4, p=0.2	NC ad lib VS HF ad lib, p=0.3	NC ad lib VS HF ad lib, d=0.6
	7 with HF ad libitum	Homogeneity of variance (Spearman test p=0.25)	F NC VS HF (1,24)=1.7, p=0.19	NC restricted VS HF restricted, p=0.3	NC restricted VS HF restricted, d=0.4
	7 with NC restricted		F INTERACTION (1,24)=0.0006, p=0.9	NC ad lib VS NC restricted, p=0.4	NC ad lib VS NC restricted, d=0.4
	7 with HF restricted			HF ad lib VS HF restricted, p=0.3	HF ad lib VS HF restricted, d=0.5
	Number of mice imaged in dCA1: Males only because thy1-YFP too bright in females	Factors: diet (NC vs. HFS), regimen (ad libitum vs. TRF)	2-way ANOVA model type III	Post-hoc Fisher LSD	Cohen’s d	There is an effect of HF and interaction with TRF on the proportion of pyramidal neurons in the fos-activated population in CA1
	7 with NC ad libitum	Normality (Shapiro Wilk test p=0.9)	F AD LIB VS RESTRICTED (1,23)=4.4, p=0.04*	NC ad lib VS HF ad lib, p=0.001*	NC ad lib VS HF ad lib, d=1.84*
	7 with HF ad libitum	Homogeneity of variance (Spearman test p=0.18)	F NC VS HF (1,23)=4.6, p=0.04*	NC restricted VS HF restricted, p=0.48	NC restricted VS HF restricted, d=0.4
	7 with NC restricted		F INTERACTION (1,23)=9.7, p=0.0049*	NC ad lib VS NC restricted, p=0.49	NC ad lib VS NC restricted, d=0.39
	6 with HF restricted			HF ad lib VS HF restricted, p=0.0013*	HF ad lib VS HF restricted, d=1.88*
	Sample size	Assumptions for parametric analysis	Model and main effects	Post-hoc analysis for pairwise comparisons	Effect size for pairwise comparisons	Interpretations
3F	Number of mice imaged in S1: males only	Factors: diet (NC vs. HFS), regimen (ad libitum vs. TRF)	2-way ANOVA model type III	Post-hoc Fisher LSD	Cohen’s d	There is an effect of HF and interaction with TRF on the proportion of engram cells in cortex reactivated by the memory task
	8 with NC ad libitum	Normality (Anderson Darling test p=0.27)	F AD LIB VS RESTRICTED (1,29)=12.93, p=0.0012*	NC ad lib VS HF ad lib, p<0.0001*	NC ad lib VS HF ad lib, d=3.8*
	9 with HF ad libitum	Homogeneity of variance (Spearman test p=0.15)	F NC VS HF (1,29)=22.7, p<0.0001*	NC restricted VS HF restricted, p=0.1	NC restricted VS HF restricted, d=0.6
	7 with NC restricted		F INTERACTION (1,29)=5.39, p=0.027*	NC ad lib VS NC restricted, p=0.39	NC ad lib VS NC restricted, d=0.5
	9 with HF restricted			HF ad lib VS HF restricted, p=0.0001*	HF ad lib VS HF restricted, d=1.7*
	Number of mice imaged in dCA1: males only	Factors: diet (NC vs. HFS), regimen (ad libitum vs. TRF)	2-way ANOVA model type III	Post-hoc Fisher LSD	Cohen’s d	There is an effect of HF and interaction with TRF on the proportion of engram cells in CA1 reactivated by the memory task
	8 with NC ad libitum	Normality (Anderson Darling test p=0.17)	F AD LIB VS RESTRICTED (1,26)=4.69, p=0.039*	NC ad lib VS HF ad lib, p=0.0003*	NC ad lib VS HF ad lib, d=2.5*
	8 with HF ad libitum	Homogeneity of variance (Spearman test p=0.4)	F NC VS HF (1,26)=7.78, p=0.009*	NC restricted VS HF restricted, p=0.97	NC restricted VS HF restricted, d=0.15
	5 with NC restricted		F INTERACTION (1,26)=8.03, p=0.0087*	NC ad lib VS NC restricted, p=0.66	NC ad lib VS NC restricted, d=0.24
	9 with HF restricted			HF ad lib VS HF restricted, p=0.0007*	HF ad lib VS HF restricted, d=1.9*

## Sheet: Figure 5
Figure	Sample size	Assumptions for parametric analysis	Model and main effects	Post-hoc analysis for pairwise comparisons	Effect size for pairwise comparisons	Interpretations
4D	Number of mice injected in S1:	Factors: diet (NC vs. HFS), object memory (old vs. new) Dependent observation: Time: use repeated measure (RM) model	3-way ANOVA RM model	Post-hoc Benjamini, Krieger, Yiekutieli FDR	Cohen’s d	There is an effect of DREADD activation in cortical pyramidal neurons on memory
	DREADD(Gq)+Vehicle	Normality (Shapiro-Wilk test p=0.92)	F OLD VS NEW (1,29)=15,6, p=0.0005*	NC Ad libitum group	NC Ad libitum group
	10 with NC ad libitum (8 males+2 females)	Homogeneity of variance (Spearman test p=0.5)	F NC VS HF (1,29)=0, p=0.99	Old: Vehicle VS New: Vehicle, p=0.04*	Old: Vehicle VS New: Vehicle, d=1.1*
	7 with HF ad libitum (4 males+3 females)		F VEHICLE VS CNO (1,29)=54.48, p<0.0001*	Old: CNO VS New: CNO, p=0.0082*	Old: CNO VS New: CNO, d=2.16*
	DREADD(Gq)+CNO		F OLD VS NEW X HF VS FS (1,29)=0.43, p=0.5	HF Ad libitum group	HF Ad libitum group
	9 with NC ad libitum (8 males+1 female)		F OLD VS NEW X VEHICLE VS CNO (1,29)=2.8, p=0.1	Old: Vehicle VS New: Vehicle, p=0.7	Old: Vehicle VS New: Vehicle, d=0.23
	7 with HF ad libitum (4 males+3 females)		F NC VS HF X VEHICLE VS CNO (1,29)=0, p=0.99	Old: CNO VS New: CNO, p=0.009*	Old: CNO VS New: CNO, d=2.9*
			F OLD VS NEW X NC VS HF X VEHICLE VS CNO (1,29)=0.8, p=0.3
	Sample size	Assumptions for parametric analysis	Model and main effects	Post-hoc analysis for pairwise comparisons	Effect size for pairwise comparisons	Interpretations
4G	Number of mice injected in dCA1:	Factors: diet (NC vs. HFS), object memory (old vs. new) Dependent observation: Time: use repeated measure (RM) model	3-way ANOVA RM model	Post-hoc Benjamini, Krieger, Yiekutieli FDR	Cohen’s d	There is an effect of DREADD inactivation in hippocampal pyramidal neurons on memory
	DREADD(Gi)+Vehicle	Normality (Shapiro-Wilk test p=0.35)	F OLD VS NEW (1,22)=28.08, p<0.0001*	NC Ad libitum group	NC Ad libitum group
	6 with NC ad libitum (4 males+2 females)	Homogeneity of variance (Spearman test p>0.05)	F NC VS HF (1,22)=0, p=0.99	Old: Vehicle VS New: Vehicle, p=0.003*	Old: Vehicle VS New: Vehicle, d=3*
	6 with HF ad libitum (4 males+2 females)		F VEHICLE VS CNO (1,22)=80.38, p<0.0001*	Old: CNO VS New: CNO, p=0.027*	Old: CNO VS New: CNO, d=1.5*
	DREADD(Gi)+CNO		F OLD VS NEW X HF VS FS (1,22)=0.37, p=0.5	HF Ad libitum group	HF Ad libitum group
	7 with NC ad libitum (4 males+3 females)		F OLD VS NEW X VEHICLE VS CNO (1,22)=0.91, p=0.34	Old: Vehicle VS New: Vehicle, p=0.37	Old: Vehicle VS New: Vehicle, d=0.7
	7 with HF ad libitum (4 males+3 females)		F NC VS HF X VEHICLE VS CNO (1,22)=331, p<0.0001*	Old: CNO VS New: CNO, p=0.0007*	Old: CNO VS New: CNO, d=3.1*
			F OLD VS NEW X NC VS HF X VEHICLE VS CNO (1,22)=3.8, p=0.06
	Sample size	Assumptions for parametric analysis	Model and main effects	Post-hoc analysis for pairwise comparisons	Effect size for pairwise comparisons	Interpretations
4J	Number of mice :	Factors: diet (NC vs. HFS), object memory (old vs. new) Dependent observation: Time: use repeated measure (RM) model	2-way ANOVA RM model type III	Post-hoc Fisher LSD	Cohen’s d	There is an effect of DREADD inactivation in cortical+hippocampal pyramidal neurons on memory
	Sham surgeries in dCA1+S1+Vehicle	Normality (Shapiro-Wilk test p=0.83)	F OLD VS NEW (1,12)=0.09, p=0.76	Gi HF Ad libitum group	Gi HF Ad libitum group
	7 with HF ad libitum (2 males+5 females)	Homogeneity of variance (Spearman test p=0.5)	F VEHICLE VS CNO (1,12)=3.6, p=0.078	Old: Vehicle VS New: Vehicle, p=0.18	Old: Vehicle VS New: Vehicle, d=0.96
	Sham surgeries in dCA1+S1+CNO		F INTERACTION (1,12)= 2.1, p=0.16	Old: CNO VS New: CNO, p=0.02*	Old: CNO VS New: CNO, d=1.79*
	7 with HF ad libitum (2 males+5 females)		3-way ANOVA RM model type III	Gq HF Ad libitum group	Gq HF Ad libitum group
	DREADD(Gi) in dCA1+S1+Vehicle		F OLD VS NEW (1,26)=6.55, p=0.016*	Old: Vehicle VS New: Vehicle, p=0.5	Old: Vehicle VS New: Vehicle, d=0.5
	7 with HF ad libitum (4 males+3 females)		F GI VS GQ (1,26)=224.8, p<0.0001*	Old: CNO VS New: CNO, p=0.37	Old: CNO VS New: CNO, d=0.59
	DREADD(Gi) in dCA1+S1+CNO		F VEHICLE VS CNO (1,26)=0, p=0.99
	9 with HF ad libitum (4 males+5 females)		F OLD VS NEW X GI VS GQ (1,26)=0.95, p=0.33
	DREADD(Gq) in dCA1+S1+Vehicle		F OLD VS NEW X VEHICLE VS CNO (1,26)=0.24, p=0.62
	7 with HF ad libitum (4 males+3 females)		F GI VS GQ X VEHICLE VS CNO (1,26)=0, p=0.99
	DREADD(Gq) in dCA1+S1+CNO		F OLD VS NEW X GI VS GQ X VEHICLE VS CNO (1,26)=0.04, p=0.83
	7 with HF ad libitum (4 males+3 females)

## Sheet: Figure 6
Figure	Sample size	Assumptions for parametric analysis	Model and main effects	Post-hoc analysis for pairwise comparisons	Effect size for pairwise comparisons	Interpretations
5B	Number of mice injected IP: only males because thy1-YFP is too bright in females	Factors: diet (NC vs. HFS), object memory (old vs. new) and drug (RU486 vs. vehicle)	3-way ANOVA model type III	Post-hoc Sidak test	Cohen’s d	There is an effect of RU486 on memory
	12 WT NC ad libitum injected with NaCl	Normality (Shapiro-Wilk test p=0.89)	F OBJECT (1,39)=2.7, p=0.1	NC + NACL: new vs old comparison, p=0.01*	NC + NACL: new vs old comparison, d=1.27*
	12 WT NC ad libitum injected with RU486	Homogeneity of variance (Spearman test p=0.5)	F NC VS HF (1,39)=0.00001, p=0.99	NC + RU486: new vs old, p=0.99	NC + RU486: new vs old, d=0.15
	11 WT HF ad libitum injected with NaCl		F NACL X RU486 (1,39)=67.9, p<0.0001*	HF + NACL: new vs old, p=0.75	HF + NACL: new vs old, d=0.84
	8 WT HF ad libitum injected with RU486		F OBJECT X DIET (1,39)=0.9, p=0.3	HF + RU486: new vs old, p=0.99	HF + RU486: new vs old, d=0.28
			F OBJECT X RU486 (1,39)=4.9, p=0.03*
			F DIET X RU486 (1,39)=0.0000001, p=0.99
			F OBJECT X DIET X RU486 (1,39)=0.7, p=0.4
	Sample size	Assumptions for parametric analysis	Model and main effects	Post-hoc analysis for pairwise comparisons	Effect size for pairwise comparisons	Interpretations
5D	Number of mice injected IP image in dCA1: only males because thy1-YFP is too bright in females	Factors: spine dynamics (addition vs. elimination) and drug (RU486 vs. vehicle)	2-way ANOVA model	Post-hoc Fisher LSD	Cohen’s d	There is an effect of RU486 on spine dynamics in cortex and hippocampus
	8 WT NC ad libitum injected with NaCl	Normality (Shapiro-Wilk test p=0.08)	F RU486 (1,20)=3.08, p=0.09	Spine additions group:	Spine additions group:
	8 WT NC ad libitum injected with RU486	Homogeneity of variance (Spearman test p=0.054)	F SPINE DYNAMICS (1,20)=0.005, p=0.9	NaCl VS RU486 in S1, p=0.0008*	NaCl VS RU486 in S1, d=1.8*
			F INTERACTION (1,20)=14.9, p=0.001*	Spine eliminations group:	Spine eliminations group:
				NaCl VS RU486 in S1, p=0.15	NaCl VS RU486 in S1, d=1.3
	Number of mice injected IP image in CA1: only males because thy1-YFP is too bright in females	Factors: spine dynamics (addition vs. elimination) and drug (RU486 vs. vehicle)	Kruskal-Wallis test	Post-hoc Dunm's test	Cohen's d
	6 WT NC ad libitum injected with NaCl	Normality (Shapiro Wilk test p=0.02)	p=0.002*	Spine additions group:	Spine additions group:
	6 WT NC ad libitum injected with RU486	Homogeneity of variance (Spearman test p=0.025)		NaCl VS RU486 in CA1, p=0.0003*	NaCl VS RU486 in CA1, d=2*
				Spine eliminations group:	Spine eliminations group:
				NaCl VS RU486 in CA1, p=0.08	NaCl VS RU486 in CA1, d=0.9
	Sample size	Assumptions for parametric analysis	Model and main effects	Post-hoc analysis for pairwise comparisons	Effect size for pairwise comparisons	Interpretations
5F	Number of mice: males only	Factors: diet (NC vs. HF) and regimen (ad lib vs. TRF)	2-way ANOVA model	Post-hoc Fisher LSD	Cohen’s d	There is an effect of HF and interaction with TRF on pS134 in cortex and hippocampus
	4 with NC ad libitum (for S1)	Normality (Shapiro-Wilk test p=0.85)	F REGIMEN (1,11)=4.5, p=0.05*	In S1	In S1
	4 with HF ad libitum (for S1)	Homogeneity of variance (Spearman test p=0.32)	F DIET (1,11)=1, p=0.33	NC ad lib VS HF ad lib, p=0.01*	NC ad lib VS HF ad lib, d=1.7*
	4 with NC TRF (for S1)		F INTERACTION (1,11)=7.9, p=0.01*	NC restricted VS HF restricted, p=0.24	NC restricted VS HF restricted, d=1.1
	3 with HF TRF (for S1)			NC ad lib VS NC restricted, p=0.6	NC ad lib VS NC restricted, d=0.2
				HF ad lib VS HF restricted, p=0.006*	HF ad lib VS HF restricted, d=4.6*
	3 with NC ad libitum (for dCA1)	Factors: diet (NC vs. HF) and regimen (ad lib vs. TRF)	F REGIMEN (1,8)=12.5, p=0.007*	In CA1	In CA1
	3 with HF ad libitum (for dCA1)	Normality (Shapiro-Wilk test p=0.2)	F DIET (1,8)=25.6, p=0.001*	NC ad lib VS HF ad lib, p=0.091*	NC ad lib VS HF ad lib, d=3.2*
	3 with NC TRF (for dCA1)	Homogeneity of variance (Spearman test p=0.055)	F INTERACTION (1,8)=4.5, p=0.06	NC restricted VS HF restricted, p=0.07	NC restricted VS HF restricted, d=2.9
	3 with HF TRF (for dCA1)			NC ad lib VS NC restricted, p=0.34	NC ad lib VS NC restricted, d=1.9
				HF ad lib VS HF restricted, p=0.0039*	HF ad lib VS HF restricted, d=2.4*
	Sample size	Assumptions for parametric analysis	Model and main effects	Post-hoc analysis for pairwise comparisons	Effect size for pairwise comparisons	Interpretations
5G	Number of mice: males only	Factors: diet (NC vs. HF) and regimen (ad lib vs. TRF)	Kruskal-Wallis test	Post-hoc Dunn's test	Cohen’s d	There is no effect of HF and TRF on pS226 in cortex and hippocampus
	4 with NC ad libitum (for S1)	Normality (Shapiro-Wilk test p=0.32)	p=0.7	In S1	In S1
	4 with HF ad libitum (for S1)	Homogeneity of variance (Spearman test p=0.02)		NC ad lib VS HF ad lib, p=0.9	NC ad lib VS HF ad lib, d=1.5
	4 with NC TRF (for S1)			NC restricted VS HF restricted, p=0.9	NC restricted VS HF restricted, d=0.5
	4 with HF TRF (for S1)			NC ad lib VS NC restricted, p=0.9	NC ad lib VS NC restricted, d=0.8
				HF ad lib VS HF restricted, p=0.9	HF ad lib VS HF restricted, d=0.5
	Number of mice: males only	Factors: diet (NC vs. HF) and regimen (ad lib vs. TRF)	2-way ANOVA model type III	Post-hoc Fisher LSD	Cohen’s d
	3 with NC ad libitum (for dCA1)	Independent observations: diet (NC vs. HF) and regimen (ad lib vs. TRF)	F REGIMEN (1,10)=0.8, p=0.37	In CA1	In CA1
	4 with HF ad libitum (for dCA1)	Normality (Shapiro-Wilk test p=0.26)	F DIET (1,10)=0.6, p=0.4	NC ad lib VS HF ad lib, p=0.5	NC ad lib VS HF ad lib, d=0.4
	4 with NC TRF (for dCA1)	Homogeneity of variance (Spearman test p=0.47)	F INTERACTION (1,10)=0.001, p=0.96	NC restricted VS HF restricted, p=0.5	NC restricted VS HF restricted, d=0.4
	3 with HF TRF (for dCA1)			NC ad lib VS NC restricted, p=0.5	NC ad lib VS NC restricted, d=0.5
				HF ad lib VS HF restricted, p=0.5	HF ad lib VS HF restricted, d=0.49

## Sheet: Figure 7
Figure	Sample size	Assumptions for parametric analysis	Model and main effects	Post-hoc analysis for pairwise comparisons	Effect size for pairwise comparisons	Interpretations
6A	Number of mice: males only	Factors: diet (NC vs. HFS), genotype (WT vs. mutant) and regimen (ad lib vs. TRF)	3-way ANOVA type III	Post-hoc Fisher LSD	Cohen’s d	There is an effect of genotype on the number of fos-activated neurons in cortex
	4 WT with NC ad libitum	Normality (Shapiro-Wilk test p=0.06)	F GENOTYPE (1,24)=24.4, p<0.0001*	WT NC ad lib VS WT HF ad lib, p=0.01*	WT NC ad lib VS WT HF ad lib, d=1.9*
	4 WT with HF ad libitum	Homogeneity of variance (Spearman test p=0.06)	F REGIMEN (1,24)=2.4, p=0.12	WT NC restricted VS WT HF restricted, p=0.3	WT NC restricted VS WT HF restricted, d=0.5
	4 WT with NC TRF		F DIET (1,24)=0.5, p=0.4	WT NC ad lib VS WT NC restricted, p=0.7	WT NC ad lib VS WT NC restricted, d=0.1
	4 WT with HF TRF		F REGIMEN X GENOTYPE (1,24)=1.9, p=0.1	WT HF ad lib VS WT HF restricted, p=0.003*	WT HF ad lib VS WT HF restricted, d=1.1
	4 mutant with NC ad libitum		F DIET X GENOTYPE (1,24)=0.5, p=0.4	Mutant NC ad lib VS mutant HF ad lib, p=0.5	Mutant NC ad lib VS mutant HF ad lib, d=0.2
	4 mutant with HF ad libitum		F DIET X REGIMEN (1,24)=4.3, p=0.04*	mutant NC restricted VS mutant HF restricted, p=0.7	mutant NC restricted VS mutant HF restricted, d=0.27
	4 mutant with NC TRF		F ALL INTERACTION (1,24)=2.3, p=0.1	mutant NC ad lib VS mutant NC restricted, p=0.8	mutant NC ad lib VS mutant NC restricted, d=0.19
	4 mutant with HF TRF			mutant HF ad lib VS mutant HF restricted, p=0.7	mutant HF ad lib VS mutant HF restricted, d=0.3
				WT NC ad lib VS mutant NC ad lib, p=0.007*	WT NC ad lib VS mutant NC ad lib, d=2.68*
				WT NC restricted VS mutant NC restricted, p=0.015*	WT NC restricted VS mutant NC restricted, d=1.5*
				WT HF ad lib VS mutant HF ad lib, p=0.5	WT HF ad lib VS mutant HF ad lib, d=0.5
				WT HF restricted VS mutant HF restricted, p=0.0016*	WT HF restricted VS mutant HF restricted, d=2.4*
	Sample size	Assumptions for parametric analysis	Model and main effects	Post-hoc analysis for pairwise comparisons	Effect size for pairwise comparisons	Interpretations
6B	Number of mice: males only	Factors: diet (NC vs. HFS), genotype (WT vs. mutant) and regimen (ad lib vs. TRF)	3-way ANOVA type III	Post-hoc Fisher LSD	Cohen’s d	There is an effect of genotype on the number of fos-activated neurons in hippocampus
	4 WT with NC ad libitum	Normality (Shapiro-Wilk test p=0.12)	F GENOTYPE (1,22)=5.4, p=0.02*	WT NC ad lib VS WT HF ad lib, p=0.008*	WT NC ad lib VS WT HF ad lib, d=2.5*
	4 WT with HF ad libitum	Homogeneity of variance (Spearman test p=0.46)	F REGIMEN (1,22)=0.1, p=0.7	WT NC restricted VS WT HF restricted, p=0.5	WT NC restricted VS WT HF restricted, d=0.5
	4 WT with NC TRF		F DIET (1,22)=1.3, p=0.25	WT NC ad lib VS WT NC restricted, p=0.7	WT NC ad lib VS WT NC restricted, d=0.3
	4 WT with HF TRF		F REGIMEN X GENOTYPE (1,22)=1, p=0.3	WT HF ad lib VS WT HF restricted, p=0.08	WT HF ad lib VS WT HF restricted, d=1.3
	4 mutant with NC ad libitum		F DIET X GENOTYPE (1,22)=5, p=0.03*	Mutant NC ad lib VS mutant HF ad lib, p=0.9	Mutant NC ad lib VS mutant HF ad lib, d=0.09
	3 mutant with HF ad libitum		F DIET X REGIMEN (1,22)=2.9, p=0.1	mutant NC restricted VS mutant HF restricted, p=0.2	mutant NC restricted VS mutant HF restricted, d=0.6
	4 mutant with NC TRF		F ALL INTERACTION (1,22)=0.16, p=0.6	mutant NC ad lib VS mutant NC restricted, p=0.3	mutant NC ad lib VS mutant NC restricted, d=0.5
	3 mutant with HF TRF			mutant HF ad lib VS mutant HF restricted, p=0.7	mutant HF ad lib VS mutant HF restricted, d=0.3
				WT NC ad lib VS mutant NC ad lib, p=0.05*	WT NC ad lib VS mutant NC ad lib, d=1.4*
				WT NC restricted VS mutant NC restricted, p=0.01*	WT NC restricted VS mutant NC restricted, d=1.59*
				WT HF ad lib VS mutant HF ad lib, p=0.5	WT HF ad lib VS mutant HF ad lib, d=0.7
				WT HF restricted VS mutant HF restricted, p=0.4	WT HF restricted VS mutant HF restricted, d=0.5
	Sample size	Assumptions for parametric analysis	Model and main effects	Post-hoc analysis for pairwise comparisons	Effect size for pairwise comparisons	Interpretations
6C	Number of mice:	Factors: genotype (WT vs. mutant), object memory (old vs new) and sex (males vs. females)	3-way ANOVA type III			There is no effect of sex
	24 males WT, 31 females WT	Normality (Shapiro-Wilk test p=0.97)	F OBJECT (1,54)=17.4, p<0.0001*
	24 male MUTANTS, 18 females MUTANTS	Homogeneity of variance (Spearman test p=0.48)	F GENOTYPE (1,54)=0.11, p=0.7
			F SEX (1,54)=0.1, p=0.7
	Number of mice:	CONSOLIDATED ANOVA ANALYSIS BY ELIMINATING THE SEX FACTOR	2-way ANOVA type III	Post-hoc Fisher’s LSD test:	Cohen’s d
	55 WT mice		F OBJECT (1,95)=9.2, p=0.003*	WT: Old v new p<0.0001*	WT: Old v new d=1.82*
	42 MUTANT mice		F GENOTYPE (1,95)=0.9, p=0.3	Mutant: Old v new p=0.065	Mutant: Old v new d=1.1
			F GENOTYPE x OBJECT (1,95)=32, p<0.0001*
	Sample size	Assumptions for parametric analysis	Model and main effects	Post-hoc analysis for pairwise comparisons	Effect size for pairwise comparisons	Interpretations
	Number of mice:	Factors: diet (NC vs. HFS), genotype (WT vs. mutant), sex (females vs. males), object (old vs. new)	4-way ANOVA	Tukey test		THERE IS NO EFFECT OF SEX
6D	Number of mice:	Normality (Shapiro-Wilk test p=0.99)	F SEX (1,166)=0, p=0.99	WT
	9 male WT, 15 female WT with NC ad libitum	Homogeneity of variance (Levene's test p=0.19)	F DIET (1,166)=0.00001, p=0.99	NC males VS NC females p=0.99
	12 male WT, 13 female WT with HF ad libitum		F GENOTYPE (1,166)=0.00007, p=0.99	HF males VS HF females p=0.99
	13 male MUTANTS, 8 female MUTANTS with NC ad libitum		F OBJECT (1,166)=0.4, p=0.5	MUTANT
	11 male MUTANTS , 10 female MUTANTS with HF ad libitum		F SEX X GENOTYPE (1,166)=0.000004, p=0.99	NC males VS NC females p=0.99
			F SEX X DIET (1,166)=0.00005, p=0.99	HF males VS HF females p=0.99
			F SEX X OBJECT (1,166)=2.8, p=0.08
			F GENOTYPE X DIET (1,166)=0.000054 p=0.99
			F DIET X OBJECT (1,166)=110, p<0.0001*
			F GENOTYPE X OBJECT (1,166)=38 p<0.0001*
			F SEX X GENOTYE X OBJECT (1,166)=2.1, p=0.14
			F SEX X GENOTYPE X DIET (1,166)=0.0000004 p=0.99
			F SEX X DIET X OBJECT (1,166)=0.08, p=0.7
			F DIET X GENOTYPE X OBJECT (1,166)=52 p<0.0001*
			F SEX X DIET X GENOTYPE X OBJECT (1,166)=0.12, p=0.7
	Number of mice:	CONSOLIDATED ANOVA ANALYSIS BY ELIMINATING THE SEX FACTOR	3-way ANOVA type III	Post-hoc Tukey’s test:	Cohen’s d	There is an effect of genotype on memory
	Number of mice:	Normality (Shapiro-Wilk test p=0.97)	F OBJECT (1,87)=0.4, p=0.5	NC Ad libitum	NC Ad libitum
	24 WT mice with NC ad libitum	Homogeneity of variance (Spearman test p=0.48)	F GENOTYPE (1,87)=86, p<0.0001*	WT: Old v new p<0.0001*	WT: Old v new d=3.9*
	25 WT mice with HF ad libitum		F NC VS HF (1,87)=1385, p=0.0001*	Mutant: Old v new p=0.7	Mutant: Old v new d=0.6
	21 MUTANT mice with NC ad libitum		F OBJJECT x GENOTYPE (1,87)=21.5, p<0.0001*	HF Ad libitum	HF Ad libitum
	21 MUTANT mice with HF ad libitum		F OBJECT X DIET (1,87)=51, p<0.0001*	WT: Old v new p=0.0007*	WT: Old v new d=1.6*
			F DIET X GENOTYPE (1,87)=265, p<0.0001*	Mutant: Old v new p<0.0001*	Mutant: Old v new, d=1.5*
			F DIET X REGIMEN X GENOTYPE (1,87)=27, p<0.0001*
	Sample size	Assumptions for parametric analysis	Model and main effects	Post-hoc analysis for pairwise comparisons	Effect size for pairwise comparisons	Interpretations
6E	Number of mice:	Factors: diet (NC vs. HFS), genotype (WT vs. mutant), sex (females vs. males), object (old vs. new), regimen (ad lib v TRF) and interactions	5-way ANOVA	Tukey’s test:	Cohen’s d	THERE IS NO EFFECT OF SEX
	9 WT (3 males, 6 females) with NC ad libitum	Normality (Shapiro-Wilk test p=0.89)	F SEX (1,108)=0, p=0.99	NC Ad libitum	NC Ad libitum
	10 WT (4 males, 6 females) with HF ad libitum	Homogeneity of variance (Spearman test p=0.49)	F DIET (1,108)=0.0000005, p=0.99	WT: Old v new p<0.0012*	WT: Old v new d=2.5*	THERE IS AN EFFECT OF HF AND TRF OCCLUDED BY THE EFFECT OF GENOTYPE
	15 WT (6 males, 9 females) with NC TRF		F GENOTYPE (1,108)=0.000001, p=0.99	Mutant: Old v new p=0.8	Mutant: Old v new d=0.6
	15 WT (7 males, 8 females) with HF TRF		F OBJECT (1,108)=1.99, p=0.16	HF Ad libitum	HF Ad libitum
	10 MUTANT (6 males, 4 females) with NC ad libitum		F SEX X REGIMEN (1,108)=0, p=0.99	WT: Old v new p=0.1	WT: Old v new d=1.3
	10 MUTANT (4 males, 6 females) with HF ad libitum		F SEX X OBJECT (1,108)=2.2, p=0.14	Mutant: Old v new p=0.7	Mutant: Old v new d=1.1
	11 MUTANT (7 males, 4 females) with NC TRF		F REGIMEN (1,108)=0.000004, p=0.99	NC TRF	NC TRF
	11 MUTANT (7 males, 4 females) with HF TRF		F SEX X DIET (1,108)=0, p=0.99	WT: Old v new p<0.0001*	WT: Old v new, d=3.5*
			F DIET X REGIMEN (1,108)=0..000000002, p=0.99	Mutant: Old v new p=0.8	Mutant: Old v new d=0.8
			F GENOTYPE X SEX (1,108)=0.000000006 p=0.99	HF TRF	HF TRF
			F DIET X GENOTYPE (1,108)=0.0000000001, p=0.99	WT: Old v new p=0.002*	WT: Old v new, d=2.59*
			F DIET X OBJECT (1,108)=80 p<0.0001*	Mutant: Old v new p=0.6	Mutant: Old v new d=1.5
			F REGIMEN X OBJECT (1,108)=3.5, p=0.06
			F GENOTYPE X OBJECT (1,108)=19 p<0.0001*
			F SEX X DIET X REGIMEN (1,108)=0.00000001, p=0.99
			F DIET X OBJECT X SEX (1,108)=4 p=0.045*
			F SEX X DIET X GENOTYPE (1,108)=0.0000003, p=0.98
			F SEX X REGIMEN X OBJECT (1,108)=0.000005, p=0.98
			F DIET X REGIMEN X OBJECT (1,108)=10, p=0.001*
			F GENOTYPE X SEX X OBJECT (1,108)=0.08 p=0.76
			F DIET X GENOTYPE X OBJECT (1,108)=30, p<0.0001*
			F DIET X SEX X REGIMEN X OBJECT (1,108)=10 p=0.001*
			F DIET X SEX X GENOTYPE X OBJECT (1,108)=7.3, p=0.008*
	Sample size	Assumptions for parametric analysis	Model and main effects	Post-hoc analysis for pairwise comparisons	Effect size for pairwise comparisons	Interpretations
6F	Number of mice:	Factors: diet (NC vs. HFS), genotype (WT vs. mutant), sex (females vs. males), object (old vs. new) and interactions	4-way ANOVA	Tukey test		There is no effect of sex
	4 male WT, 6 female WT with NC ad libitum	Normality (Shapiro-Wilk test p=0.49)	F SEX (1,68)=0.5, p=0.5	WT ad libitum
	4 male WT, 6 female WT with HF ad libitum	Homogeneity of variance (Spearman test p=0.08)	F DIET (1,68)=1.4, p=0.2	NC males VS NC females p=0.99
	6 male WT, 5 female WT with NC TRF		F GENOTYPE (1,68)=0.2, p=0.6	HF males VS HF females p=0.99
	6 male WT, 7 female WT with HF TRF			MUTANT ad libitum
	6 male MUTANS, 6 female MUTANTS with NC ad libitum			NC males VS NC females p=0.99
	4 male MUTANTS, 6 female MUTANTS with HF ad libitum			HF males VS HF females p=0.99
	6 male MUTANTS, 4 female MUTANTS with NC TRF			WT TRF
	5 male MUTANTS, 3 female MUTANTS with HF TRF			NC males VS NC females p=0.99
				HF males VS HF females p=0.99
				MUTANT TRF
				NC males VS NC females p=0.99
				HF males VS HF females p=0.97
	Number of mice:	CONSOLIDATED ANOVA ANALYSIS BY ELIMINATING THE SEX FACTOR	3-way ANOVA	Tukey test:	Cohen’s d	There is no effect of genotype, diet or regimen on learning
	10 WT mice with NC ad libitum	Normality (Shapiro-Wilk test p=0.35)	F REGIMEN (1,76)=0.02, p=0.8	NC Ad libitum	NC Ad libitum
	10 WT mice with HF ad libitum	Homogeneity of variance (Spearman test p=0.25)	F DIET (1,76)=0.7, p=0.4	WT v MUTANT p>0.9	WT v MUTANT d=0.1
	11 WT mice with NC TRF		F GENOTYPE (1,76)=0.01, p=0.9	HF Ad libitum	HF Ad libitum
	13 WT mice with HF TRF		F GENOTYPE X DIET (1,76)=0.4, p=0.4	WT v MUTANT p>0.9	WT v MUTANT d=0.4
	12 MUTANT mice with NC ad libitum		F GENOTYPE X REGIMEN (1,76)=0.1, p=0.7	NC TRF	NC TRF
	10 MUTANT mice with HF ad libitum		F REGIMEN X DIET (1,76)=1.9, p=0.16	WT v MUTANT p>0.9	WT v MUTANT d=0.03
	10 MUTANT mice with NC TRF		F REGIMEN X DIET X GENOTYPE (1,76)=1.6, p=0.2	HF TRF	HF TRF
	8 MUTANT mice with HF TRF			WT v MUTANT p>0.9	WT v MUTANT d=0.19
	Sample size	Assumptions for parametric analysis	Model and main effects	Post-hoc analysis for pairwise comparisons	Effect size for pairwise comparisons	Interpretations
6G	Number of mice recall CONTEXT A:	Factors: diet (NC vs. HFS), genotype (WT vs. mutant), sex (females vs. males), object (old vs. new), regimen (ad lib v TRF), and interactions	Non-parametric Friedman's test for all factors with repeated measures	Post-hoc Wilcoxon test with Bonferroni correction for all factors per time point
	10 WT (4 males, 6 females) with NC ad libitum	Normality (Shapiro-Wilk test p<0.0001)	Chisq=80, p<0.0001*
	10 WT (4 males, 6 females) with HF ad libitum	Homogeneity of variance (Levene's test p<0.0001)		2 min VS 4 min p=0.0002*
	13 WT (6 males, 7 females) with NC TRF			2 min VS 6 min p<0.0001*
	12 WT (6 males, 6 females) with HF TRF			4 min VS 6 min p=0.0005*
	12 MUTANT (6 males, 6 females) with NC ad libitum		Kruskal-Wallis Test Results for Sex and Genotype Comparisons During Context recall Across Time Points	Kruskal-Wallis Test Results for Sex and Genotype Comparisons During Context recall per Time Points		There is no effect of sex
	10 MUTANT (4 males, 6 females) with HF ad libitum		SEX X CONTEXT, p=0.98
	10 MUTANT (6 males, 4 females) with NC TRF		GENOTYPE X CONTEXT, p<0.0001*	Ad libitum
	8 MUTANT (5 males, 3 females) with HF TRF		DIET X CONTEXT, p=0.0002*	2 min:
			REGIMEN X CONTEXT, p=0.003*	NC : MALES VS FEMALES p=0.26
				HF : MALES VS FEMALES p=0.28
				4 min:
				NC : MALES VS FEMALES p=0.55
				HF : MALES VS FEMALES p=0.56
				6 min:
				NC : MALES VS FEMALES p=0.14
				HF : MALES VS FEMALES p=0.8
				TRF
				2 min:
				NC : MALES VS FEMALES p=0.9
				HF : MALES VS FEMALES p=0.67
				4 min:
				NC : MALES VS FEMALES p=0.46
				HF : MALES VS FEMALES p=0.73
				6 min:
				NC : MALES VS FEMALES p=0.52
				HF : MALES VS FEMALES p=0.62
				Kruskal-Wallis Test Results for Sex and Genotype Comparisons During Context recall per Time Points	Cohen’s d
				Ad libitum	Ad libitum
				2 min:	2 min:
				NC : WT VS MUTANT p=0.04*	NC : WT VS MUTANT d=0.95*
				HF : WT VS MUTANT p=0.56	HF : WT VS MUTANT d=0.19
				4 min:	4 min:
				NC : WT VS MUTANT p=0.055	NC : WT VS MUTANT d=0.7
				HF : WT VS MUTANT p=0.46	HF : WT VS MUTANT d=0.04
				6 min:	6 min:
				NC : WT VS MUTANT p=0.047*	NC : WT VS MUTANT d=0.7
				HF : WT VS MUTANT p=0.43	HF : WT VS MUTANT d=0.03
				TRF	TRF
				2 min:	2 min:
				NC : WT VS MUTANT p=0.04*	NC : WT VS MUTANT d=0.9
				HF : WT VS MUTANT p=0.016*	HF : WT VS MUTANT d=1.31*
				4 min:	4 min:
				NC : WT VS MUTANT p=0.0002*	NC : WT VS MUTANT d=1.86*
				HF : WT VS MUTANT p=0.008*	HF : WT VS MUTANT d=1.42*
				6 min:	6 min:
				NC : WT VS MUTANT p=0.23	NC : WT VS MUTANT d=0.5
				HF : WT VS MUTANT p=0.004*	HF : WT VS MUTANT d=1.54*
	Sample size	Assumptions for parametric analysis	Model and main effects	Post-hoc analysis for pairwise comparisons	Effect size for pairwise comparisons	Interpretations
	Number of mice recall in context B (TONE):	Factors: diet (NC vs. HFS), genotype (WT vs. mutant), sex (females vs. males), object (old vs. new), regimen (ad lib v TRF), and interactions	Non-parametric Friedman's test for all factors with repeated measures	Post-hoc Wilcoxon test with Bonferroni correction for all factors per time point
	10 WT (4 males, 6 females) with NC ad libitum	Normality (Shapiro-Wilk test p<0.0001)	Chisq=22, p<0.0001*
	10 WT (4 males, 6 females) with HF ad libitum	Homogeneity of variance (Spearman test p<0.0001)		2 min VS 4 min p=0.0003*
	13 WT (6 males, 7 females) with NC TRF			2 min VS 6 min p=0.01*
	12 WT (6 males, 6 females) with HF TRF			4 min VS 6 min p=0.99
	12 MUTANT (6 males, 6 females) with NC ad libitum		Kruskal-Wallis Test Results for Sex and Genotype Comparisons During Tone recall Across Time Points	Kruskal-Wallis Test Results for Sex and Genotype Comparisons During Tone recall per Time Points	Cohen’s d
	10 MUTANT (4 males, 6 females) with HF ad libitum		SEX X TONE, p=0.0008*
	10 MUTANT (6 males, 4 females) with NC TRF		GENOTYPE X TONE, p=0.03*	Ad libitum
	8 MUTANT (5 males, 3 females) with HF TRF		DIET X TONE, p=0.5	2 min:
			REGIMEN X TONE, p=0.01*	NC : MALES VS FEMALES p=0.42
				HF : MALES VS FEMALES p=0.84
				4 min:
				NC : MALES VS FEMALES p=0.64
				HF : MALES VS FEMALES p=0.5
				6 min:
				NC : MALES VS FEMALES p=0.07
				HF : MALES VS FEMALES p=0.11
				TRF
				2 min:
				NC : MALES VS FEMALES p=0.36
				HF : MALES VS FEMALES p=0.12
				4 min:
				NC : MALES VS FEMALES p=0.01*	NC : MALES VS FEMALES d=0.5	The signifance difference is reported for a small effect size: Therefore, this effect is neglectable
				HF : MALES VS FEMALES p=0.27
				6 min:
				NC : MALES VS FEMALES p=0.73
				HF : MALES VS FEMALES p=0.08
				Kruskal-Wallis Test Results for Sex and Genotype Comparisons During Tone recall Across Time Points	Cohen’s d
				Ad libitum	Ad libitum
				2 min:	2 min:
				NC : WT VS MUTANT p=0.84	NC : WT VS MUTANT d=0.18
				HF : WT VS MUTANT p=0.002*	HF : WT VS MUTANT d=1.39*
				4 min:	4 min:
				NC : WT VS MUTANT p=0.69	NC : WT VS MUTANT d=0.25
				HF : WT VS MUTANT p=0.08	HF : WT VS MUTANT d=0.6
				6 min:	6 min:
				NC : WT VS MUTANT p=0.48	NC : WT VS MUTANT d=0.28
				HF : WT VS MUTANT p=0.01*	HF : WT VS MUTANT d=0.5	The signifance difference is reported for a small effect size: Therefore, this effect is neglectable
				TRF	TRF
				2 min:	2 min:
				NC : WT VS MUTANT p=0.98	NC : WT VS MUTANT d=0.3
				HF : WT VS MUTANT p=0.75	HF : WT VS MUTANT d=0.4
				4 min:	4 min:
				NC : WT VS MUTANT p=0.57	NC : WT VS MUTANT d=0.3
				HF : WT VS MUTANT p=0.48	HF : WT VS MUTANT d=0.13
				6 min:	6 min:
				NC : WT VS MUTANT p=0.75	NC : WT VS MUTANT d=0.2
				HF : WT VS MUTANT p=0.48	HF : WT VS MUTANT d=0.3
